# Supplementary material for: A suspension technique for efficient large-scale cancer organoid culturing and perturbation screens
Source: Sci Rep. 2022 Apr 2;12:5571. doi: 10.1038/s41598-022-09508-y (PMC8976852; doi:10.1038/s41598-022-09508-y)
Supplement: Supplementary file 2 — Supplementary Table 1. [file 41598_2022_9508_MOESM2_ESM.xlsx]

## Sheet: Sheet1
Model Name	ATCC number	Tissue	Cancer Type	MSI status	Cell Model Passport Link
HCM-SANG-0270-C20	PDM-47	Large Intestine	Colorectal Carcinoma	MSS	https://cellmodelpassports.sanger.ac.uk/passports/SIDM01268
HCM-SANG-0532-C20	Pending	Large Intestine	Colorectal Carcinoma	MSI	Pending [see additional patient clinical information below]
HCM-SANG-0266-C20	PDM-43	Large Intestine	Colorectal Carcinoma	MSS	https://cellmodelpassports.sanger.ac.uk/passports/SIDM01266
HCM-SANG-0291-C15	PDM-67	Esophagus	Esophageal Carcinoma	MSS	https://cellmodelpassports.sanger.ac.uk/passports/SIDM01269
HCM-SANG-0309-C15	Pending	Esophagus	Esophageal Carcinoma	MSS	https://cellmodelpassports.sanger.ac.uk/passports/SIDM01312
HCM-SANG-0300-C15	Pending	Esophagus	Esophageal Carcinoma	MSS	https://cellmodelpassports.sanger.ac.uk/passports/SIDM01289
Additional clinical information for HCM-SANG-0532-C20
Cancer type detail	Rectal Adenocarcinoma (NCIT C9383)
Age at sampling	80
Ethnicity§	White
Prior treatment	chemotherapy & radiotherapy
Tumour stage	IIC
Tumour grade	G2 moderately differentiated
TMN status	T2 N0 M0
Year generated	2017
