# Supplementary material for: A suspension technique for efficient large-scale cancer organoid culturing and perturbation screens
Source: Sci Rep. 2022 Apr 2;12:5571. doi: 10.1038/s41598-022-09508-y (PMC8976852; doi:10.1038/s41598-022-09508-y)
Supplement: Supplementary file 3 — Supplementary Table 2. [file 41598_2022_9508_MOESM3_ESM.xlsx]

## Sheet: fitted_data_all_bioreps_SP_OrgG
Organoid	ECM	Drug name	Biorep	Batch	IC50	AUC	Activity	RMSE			Column heading	Column description
HCM-SANG-0266-C20	5	Camptothecin	1	2019-02-05	0.0276162	0.801649	0.198351	0.0959498			Organoid	Name of organoid
HCM-SANG-0266-C20	5	Camptothecin	1	2019-02-05	0.0779422	0.886665	0.113335	0.0959498			ECM	Percentage ECM culture prior to screening
HCM-SANG-0266-C20	5	Camptothecin	1	2019-02-05	0.0385068	0.832101	0.167899	0.0959498			Drug name	Drug name
HCM-SANG-0266-C20	5	Camptothecin	2	2019-02-11	0.0329173	0.818092	0.181908	0.0959498			Biorep	Biological replicate of drug screen
HCM-SANG-0266-C20	5	Camptothecin	2	2019-02-11	0.0294015	0.807605	0.192395	0.0959498			Batch	Date of drug screen
HCM-SANG-0266-C20	5	Camptothecin	2	2019-02-11	0.0433989	0.842338	0.157662	0.0959498			IC50	Half-maximal inhibitory concentration (umol)
HCM-SANG-0266-C20	80	Camptothecin	1	2019-02-05	0.12816	0.916676	0.0833243	0.099518			AUC	Area under the curve
HCM-SANG-0266-C20	80	Camptothecin	1	2019-02-05	0.141369	0.921793	0.0782071	0.099518			Activity	1- Area under the curve
HCM-SANG-0266-C20	80	Camptothecin	1	2019-02-05	0.0832021	0.891003	0.108997	0.099518			RMSE	Measure of average distance from curve fit
HCM-SANG-0266-C20	80	Camptothecin	2	2019-02-11	0.0258267	0.795171	0.204829	0.099518
HCM-SANG-0266-C20	80	Camptothecin	2	2019-02-11	0.0161314	0.746743	0.253257	0.099518
HCM-SANG-0266-C20	80	Camptothecin	2	2019-02-11	0.0460477	0.847264	0.152736	0.099518
HCM-SANG-0266-C20	5	Cisplatin	1	2019-02-05	6.00444	0.924798	0.0752023	0.169687
HCM-SANG-0266-C20	5	Cisplatin	1	2019-02-05	3.8921	0.900908	0.0990917	0.169687
HCM-SANG-0266-C20	5	Cisplatin	1	2019-02-05	8.5192	0.940503	0.0594965	0.169687
HCM-SANG-0266-C20	5	Cisplatin	2	2019-02-11	8.04354	0.938129	0.0618707	0.169687
HCM-SANG-0266-C20	5	Cisplatin	2	2019-02-11	6.3715	0.927677	0.0723228	0.169687
HCM-SANG-0266-C20	5	Cisplatin	2	2019-02-11	16.6433	0.962906	0.0370943	0.169687
HCM-SANG-0266-C20	80	Cisplatin	1	2019-02-05	24.956	0.972462	0.0275377	0.130513
HCM-SANG-0266-C20	80	Cisplatin	1	2019-02-05	20.4125	0.968046	0.0319544	0.130513
HCM-SANG-0266-C20	80	Cisplatin	1	2019-02-05	33.6194	0.97798	0.0220201	0.130513
HCM-SANG-0266-C20	80	Cisplatin	2	2019-02-11	0.897529	0.781222	0.218778	0.130513
HCM-SANG-0266-C20	80	Cisplatin	2	2019-02-11	2.1355	0.859131	0.140869	0.130513
HCM-SANG-0266-C20	80	Cisplatin	2	2019-02-11	15.583	0.961096	0.0389041	0.130513
HCM-SANG-0266-C20	5	Docetaxel	1	2019-02-05	0.00169351	0.727608	0.272392	0.0848815
HCM-SANG-0266-C20	5	Docetaxel	1	2019-02-05	0.00280567	0.781254	0.218746	0.0848815
HCM-SANG-0266-C20	5	Docetaxel	1	2019-02-05	0.00426028	0.821255	0.178745	0.0848815
HCM-SANG-0266-C20	5	Docetaxel	2	2019-02-11	0.00209354	0.750781	0.249219	0.0848815
HCM-SANG-0266-C20	5	Docetaxel	2	2019-02-11	0.00205074	0.748562	0.251438	0.0848815
HCM-SANG-0266-C20	5	Docetaxel	2	2019-02-11	0.00206892	0.749511	0.250489	0.0848815
HCM-SANG-0266-C20	80	Docetaxel	1	2019-02-05	0.00344419	0.801431	0.198569	0.121768
HCM-SANG-0266-C20	80	Docetaxel	1	2019-02-05	0.00301137	0.78833	0.21167	0.121768
HCM-SANG-0266-C20	80	Docetaxel	1	2019-02-05	0.00480618	0.831971	0.168029	0.121768
HCM-SANG-0266-C20	80	Docetaxel	2	2019-02-11	0.00450431	0.826254	0.173746	0.121768
HCM-SANG-0266-C20	80	Docetaxel	2	2019-02-11	0.00237218	0.764013	0.235987	0.121768
HCM-SANG-0266-C20	80	Docetaxel	2	2019-02-11	0.00586356	0.848783	0.151217	0.121768
HCM-SANG-0266-C20	5	Navitoclax	1	2019-02-05	0.155144	0.663019	0.336981	0.115341
HCM-SANG-0266-C20	5	Navitoclax	1	2019-02-05	0.270825	0.727552	0.272448	0.115341
HCM-SANG-0266-C20	5	Navitoclax	1	2019-02-05	0.145344	0.655173	0.344827	0.115341
HCM-SANG-0266-C20	5	Navitoclax	2	2019-02-11	0.132368	0.643842	0.356158	0.115341
HCM-SANG-0266-C20	5	Navitoclax	2	2019-02-11	0.153634	0.661846	0.338154	0.115341
HCM-SANG-0266-C20	5	Navitoclax	2	2019-02-11	0.19234	0.688468	0.311532	0.115341
HCM-SANG-0266-C20	80	Navitoclax	1	2019-02-05	0.134799	0.646055	0.353945	0.0981568
HCM-SANG-0266-C20	80	Navitoclax	1	2019-02-05	0.209496	0.698404	0.301596	0.0981568
HCM-SANG-0266-C20	80	Navitoclax	1	2019-02-05	0.199778	0.692894	0.307106	0.0981568
HCM-SANG-0266-C20	80	Navitoclax	2	2019-02-11	0.0903495	0.596672	0.403328	0.0981568
HCM-SANG-0266-C20	80	Navitoclax	2	2019-02-11	0.0731616	0.57013	0.42987	0.0981568
HCM-SANG-0266-C20	80	Navitoclax	2	2019-02-11	0.139032	0.649806	0.350194	0.0981568
HCM-SANG-0266-C20	5	Vorinostat	1	2019-02-05	1.26903	0.720291	0.279709	0.114396
HCM-SANG-0266-C20	5	Vorinostat	1	2019-02-05	3.18067	0.81494	0.18506	0.114396
HCM-SANG-0266-C20	5	Vorinostat	1	2019-02-05	2.14377	0.776598	0.223402	0.114396
HCM-SANG-0266-C20	5	Vorinostat	2	2019-02-11	2.14552	0.776681	0.223319	0.114396
HCM-SANG-0266-C20	5	Vorinostat	2	2019-02-11	1.94237	0.766438	0.233562	0.114396
HCM-SANG-0266-C20	5	Vorinostat	2	2019-02-11	2.53511	0.793355	0.206645	0.114396
HCM-SANG-0266-C20	80	Vorinostat	1	2019-02-05	5.35015	0.859298	0.140702	0.109739
HCM-SANG-0266-C20	80	Vorinostat	1	2019-02-05	5.22712	0.857474	0.142526	0.109739
HCM-SANG-0266-C20	80	Vorinostat	1	2019-02-05	4.90678	0.852436	0.147564	0.109739
HCM-SANG-0266-C20	80	Vorinostat	2	2019-02-11	2.37843	0.787057	0.212943	0.109739
HCM-SANG-0266-C20	80	Vorinostat	2	2019-02-11	3.06725	0.811573	0.188427	0.109739
HCM-SANG-0266-C20	80	Vorinostat	2	2019-02-11	2.80229	0.803048	0.196952	0.109739
HCM-SANG-0266-C20	5	Nilotinib	1	2019-02-05	16.1879	0.928445	0.0715553	0.122391
HCM-SANG-0266-C20	5	Nilotinib	1	2019-02-05	55.5308	0.969976	0.0300236	0.122391
HCM-SANG-0266-C20	5	Nilotinib	1	2019-02-05	8.5342	0.892657	0.107343	0.122391
HCM-SANG-0266-C20	5	Nilotinib	2	2019-02-11	29.5047	0.952558	0.0474422	0.122391
HCM-SANG-0266-C20	5	Nilotinib	2	2019-02-11	43.0393	0.963806	0.0361943	0.122391
HCM-SANG-0266-C20	5	Nilotinib	2	2019-02-11	34.598	0.957633	0.0423675	0.122391
HCM-SANG-0266-C20	80	Nilotinib	1	2019-02-05	39.5884	0.961545	0.0384553	0.133401
HCM-SANG-0266-C20	80	Nilotinib	1	2019-02-05	17.7185	0.93262	0.0673801	0.133401
HCM-SANG-0266-C20	80	Nilotinib	1	2019-02-05	13.8991	0.920926	0.0790737	0.133401
HCM-SANG-0266-C20	80	Nilotinib	2	2019-02-11	102.448	0.981053	0.0189475	0.133401
HCM-SANG-0266-C20	80	Nilotinib	2	2019-02-11	32.8011	0.955989	0.044011	0.133401
HCM-SANG-0266-C20	80	Nilotinib	2	2019-02-11	101.803	0.980961	0.019039	0.133401
HCM-SANG-0266-C20	5	Olaparib	1	2019-02-05	12.7741	0.916501	0.0834993	0.139081
HCM-SANG-0266-C20	5	Olaparib	1	2019-02-05	79.9171	0.977126	0.0228742	0.139081
HCM-SANG-0266-C20	5	Olaparib	1	2019-02-05	12.7268	0.916302	0.0836983	0.139081
HCM-SANG-0266-C20	5	Olaparib	2	2019-02-11	33.2431	0.956407	0.0435934	0.139081
HCM-SANG-0266-C20	5	Olaparib	2	2019-02-11	35.6687	0.958547	0.0414528	0.139081
HCM-SANG-0266-C20	5	Olaparib	2	2019-02-11	12.1135	0.913618	0.0863818	0.139081
HCM-SANG-0266-C20	80	Olaparib	1	2019-02-05	28.6975	0.951621	0.0483786	0.101542
HCM-SANG-0266-C20	80	Olaparib	1	2019-02-05	85.2765	0.97822	0.0217799	0.101542
HCM-SANG-0266-C20	80	Olaparib	1	2019-02-05	49.1651	0.967159	0.0328412	0.101542
HCM-SANG-0266-C20	80	Olaparib	2	2019-02-11	16.7799	0.930129	0.0698708	0.101542
HCM-SANG-0266-C20	80	Olaparib	2	2019-02-11	43.5531	0.964117	0.0358831	0.101542
HCM-SANG-0266-C20	80	Olaparib	2	2019-02-11	30.8813	0.954063	0.0459372	0.101542
HCM-SANG-0266-C20	5	Axitinib	1	2019-02-05	4.4185	0.843841	0.156159	0.130902
HCM-SANG-0266-C20	5	Axitinib	1	2019-02-05	9.96246	0.902341	0.0976594	0.130902
HCM-SANG-0266-C20	5	Axitinib	1	2019-02-05	7.46589	0.88374	0.11626	0.130902
HCM-SANG-0266-C20	5	Axitinib	2	2019-02-11	3.8726	0.832596	0.167404	0.130902
HCM-SANG-0266-C20	5	Axitinib	2	2019-02-11	4.2149	0.839873	0.160127	0.130902
HCM-SANG-0266-C20	5	Axitinib	2	2019-02-11	3.22854	0.816316	0.183684	0.130902
HCM-SANG-0266-C20	80	Axitinib	1	2019-02-05	5.32105	0.858872	0.141128	0.0853287
HCM-SANG-0266-C20	80	Axitinib	1	2019-02-05	16.1837	0.928432	0.0715676	0.0853287
HCM-SANG-0266-C20	80	Axitinib	1	2019-02-05	8.19622	0.890016	0.109984	0.0853287
HCM-SANG-0266-C20	80	Axitinib	2	2019-02-11	2.81534	0.803491	0.196509	0.0853287
HCM-SANG-0266-C20	80	Axitinib	2	2019-02-11	3.20959	0.815775	0.184225	0.0853287
HCM-SANG-0266-C20	80	Axitinib	2	2019-02-11	4.45566	0.844539	0.155461	0.0853287
HCM-SANG-0266-C20	5	AZD7762	1	2019-02-05	0.214265	0.701002	0.298998	0.132365
HCM-SANG-0266-C20	5	AZD7762	1	2019-02-05	0.461016	0.783929	0.216071	0.132365
HCM-SANG-0266-C20	5	AZD7762	1	2019-02-05	0.240347	0.714137	0.285863	0.132365
HCM-SANG-0266-C20	5	AZD7762	2	2019-02-11	0.210652	0.699039	0.300961	0.132365
HCM-SANG-0266-C20	5	AZD7762	2	2019-02-11	0.149916	0.658903	0.341097	0.132365
HCM-SANG-0266-C20	5	AZD7762	2	2019-02-11	0.252405	0.719668	0.280332	0.132365
HCM-SANG-0266-C20	80	AZD7762	1	2019-02-05	0.503882	0.792746	0.207254	0.0963872
HCM-SANG-0266-C20	80	AZD7762	1	2019-02-05	0.56046	0.803048	0.196952	0.0963872
HCM-SANG-0266-C20	80	AZD7762	1	2019-02-05	0.4612	0.78397	0.21603	0.0963872
HCM-SANG-0266-C20	80	AZD7762	2	2019-02-11	0.275484	0.729447	0.270553	0.0963872
HCM-SANG-0266-C20	80	AZD7762	2	2019-02-11	0.317438	0.74499	0.25501	0.0963872
HCM-SANG-0266-C20	80	AZD7762	2	2019-02-11	0.349814	0.755411	0.244589	0.0963872
HCM-SANG-0266-C20	5	SB216763	1	2019-02-05	10.1366	0.903383	0.096617	0.0844346
HCM-SANG-0266-C20	5	SB216763	1	2019-02-05	46.6581	0.965875	0.0341248	0.0844346
HCM-SANG-0266-C20	5	SB216763	1	2019-02-05	20.6754	0.939287	0.0607128	0.0844346
HCM-SANG-0266-C20	5	SB216763	2	2019-02-11	5.93343	0.867228	0.132772	0.0844346
HCM-SANG-0266-C20	5	SB216763	2	2019-02-11	8.88345	0.895232	0.104768	0.0844346
HCM-SANG-0266-C20	5	SB216763	2	2019-02-11	7.04326	0.879695	0.120305	0.0844346
HCM-SANG-0266-C20	80	SB216763	1	2019-02-05	29.191	0.952199	0.0478012	0.104197
HCM-SANG-0266-C20	80	SB216763	1	2019-02-05	105.248	0.981438	0.0185619	0.104197
HCM-SANG-0266-C20	80	SB216763	1	2019-02-05	96.9219	0.980235	0.0197647	0.104197
HCM-SANG-0266-C20	80	SB216763	2	2019-02-11	10.7703	0.906965	0.0930352	0.104197
HCM-SANG-0266-C20	80	SB216763	2	2019-02-11	3.93265	0.833932	0.166068	0.104197
HCM-SANG-0266-C20	80	SB216763	2	2019-02-11	15.7791	0.927225	0.0727747	0.104197
HCM-SANG-0266-C20	5	KU-55933	1	2019-02-05	59.8251	0.971589	0.028411	0.12714
HCM-SANG-0266-C20	5	KU-55933	1	2019-02-05	16.5345	0.929442	0.0705578	0.12714
HCM-SANG-0266-C20	5	KU-55933	1	2019-02-05	25.0036	0.946728	0.0532716	0.12714
HCM-SANG-0266-C20	5	KU-55933	2	2019-02-11	88.4516	0.978815	0.0211854	0.12714
HCM-SANG-0266-C20	5	KU-55933	2	2019-02-11	84.7497	0.978118	0.0218822	0.12714
HCM-SANG-0266-C20	5	KU-55933	2	2019-02-11	84.64	0.978096	0.0219036	0.12714
HCM-SANG-0266-C20	80	KU-55933	1	2019-02-05	35.975	0.958801	0.0411994	0.146473
HCM-SANG-0266-C20	80	KU-55933	1	2019-02-05	18.5115	0.93457	0.0654297	0.146473
HCM-SANG-0266-C20	80	KU-55933	1	2019-02-05	12.0053	0.913124	0.0868763	0.146473
HCM-SANG-0266-C20	80	KU-55933	2	2019-02-11	103.377	0.981182	0.0188177	0.146473
HCM-SANG-0266-C20	80	KU-55933	2	2019-02-11	68.4055	0.974291	0.0257093	0.146473
HCM-SANG-0266-C20	80	KU-55933	2	2019-02-11	83.8191	0.977934	0.0220656	0.146473
HCM-SANG-0266-C20	5	Afatinib	1	2019-02-05	0.474905	0.712762	0.287238	0.155949
HCM-SANG-0266-C20	5	Afatinib	1	2019-02-05	2.49211	0.870863	0.129137	0.155949
HCM-SANG-0266-C20	5	Afatinib	1	2019-02-05	1.15511	0.805906	0.194094	0.155949
HCM-SANG-0266-C20	5	Afatinib	2	2019-02-11	0.20016	0.609429	0.390571	0.155949
HCM-SANG-0266-C20	5	Afatinib	2	2019-02-11	0.138302	0.562997	0.437003	0.155949
HCM-SANG-0266-C20	5	Afatinib	2	2019-02-11	0.173455	0.591547	0.408453	0.155949
HCM-SANG-0266-C20	80	Afatinib	1	2019-02-05	2.17091	0.860413	0.139587	0.105817
HCM-SANG-0266-C20	80	Afatinib	1	2019-02-05	3.54323	0.89505	0.10495	0.105817
HCM-SANG-0266-C20	80	Afatinib	1	2019-02-05	2.227	0.862386	0.137614	0.105817
HCM-SANG-0266-C20	80	Afatinib	2	2019-02-11	0.447706	0.706033	0.293967	0.105817
HCM-SANG-0266-C20	80	Afatinib	2	2019-02-11	0.219405	0.620807	0.379193	0.105817
HCM-SANG-0266-C20	80	Afatinib	2	2019-02-11	0.696756	0.754973	0.245027	0.105817
HCM-SANG-0266-C20	5	Staurosporine	1	2019-02-05	0.0115972	0.234272	0.765728	0.0867262
HCM-SANG-0266-C20	5	Staurosporine	1	2019-02-05	0.0160676	0.273051	0.726949	0.0867262
HCM-SANG-0266-C20	5	Staurosporine	1	2019-02-05	0.0122928	0.240981	0.759019	0.0867262
HCM-SANG-0266-C20	5	Staurosporine	1	2019-02-05	0.0230108	0.318915	0.681085	0.0867262
HCM-SANG-0266-C20	5	Staurosporine	1	2019-02-05	0.0143907	0.259613	0.740387	0.0867262
HCM-SANG-0266-C20	5	Staurosporine	1	2019-02-05	0.0174975	0.28366	0.71634	0.0867262
HCM-SANG-0266-C20	5	Staurosporine	2	2019-02-11	0.00860174	0.201486	0.798514	0.0867262
HCM-SANG-0266-C20	5	Staurosporine	2	2019-02-11	0.00844133	0.199515	0.800485	0.0867262
HCM-SANG-0266-C20	5	Staurosporine	2	2019-02-11	0.0101491	0.219295	0.780705	0.0867262
HCM-SANG-0266-C20	5	Staurosporine	2	2019-02-11	0.00970257	0.214365	0.785635	0.0867262
HCM-SANG-0266-C20	5	Staurosporine	2	2019-02-11	0.0107133	0.225305	0.774695	0.0867262
HCM-SANG-0266-C20	5	Staurosporine	2	2019-02-11	0.013585	0.252719	0.747281	0.0867262
HCM-SANG-0266-C20	80	Staurosporine	1	2019-02-05	0.0192947	0.296047	0.703953	0.0790055
HCM-SANG-0266-C20	80	Staurosporine	1	2019-02-05	0.0333598	0.369136	0.630864	0.0790055
HCM-SANG-0266-C20	80	Staurosporine	1	2019-02-05	0.0199699	0.300459	0.699541	0.0790055
HCM-SANG-0266-C20	80	Staurosporine	1	2019-02-05	0.0112103	0.230411	0.769589	0.0790055
HCM-SANG-0266-C20	80	Staurosporine	1	2019-02-05	0.0243508	0.326403	0.673597	0.0790055
HCM-SANG-0266-C20	80	Staurosporine	1	2019-02-05	0.0213278	0.30897	0.69103	0.0790055
HCM-SANG-0266-C20	80	Staurosporine	2	2019-02-11	0.011079	0.229078	0.770922	0.0790055
HCM-SANG-0266-C20	80	Staurosporine	2	2019-02-11	0.00872172	0.202944	0.797056	0.0790055
HCM-SANG-0266-C20	80	Staurosporine	2	2019-02-11	0.0117704	0.23597	0.76403	0.0790055
HCM-SANG-0266-C20	80	Staurosporine	2	2019-02-11	0.0180053	0.287261	0.712739	0.0790055
HCM-SANG-0266-C20	80	Staurosporine	2	2019-02-11	0.0117803	0.236067	0.763933	0.0790055
HCM-SANG-0266-C20	80	Staurosporine	2	2019-02-11	0.0156829	0.270069	0.729931	0.0790055
HCM-SANG-0266-C20	5	NU7441	1	2019-02-05	4.36032	0.842732	0.157268	0.0807904
HCM-SANG-0266-C20	5	NU7441	1	2019-02-05	16.4573	0.929223	0.0707772	0.0807904
HCM-SANG-0266-C20	5	NU7441	1	2019-02-05	14.8646	0.924313	0.0756869	0.0807904
HCM-SANG-0266-C20	5	NU7441	2	2019-02-11	8.21043	0.890131	0.109869	0.0807904
HCM-SANG-0266-C20	5	NU7441	2	2019-02-11	7.59055	0.884872	0.115128	0.0807904
HCM-SANG-0266-C20	5	NU7441	2	2019-02-11	10.8704	0.907502	0.0924976	0.0807904
HCM-SANG-0266-C20	80	NU7441	1	2019-02-05	11.1425	0.908928	0.0910724	0.117486
HCM-SANG-0266-C20	80	NU7441	1	2019-02-05	38.0136	0.960401	0.0395985	0.117486
HCM-SANG-0266-C20	80	NU7441	1	2019-02-05	23.1338	0.943785	0.0562149	0.117486
HCM-SANG-0266-C20	80	NU7441	2	2019-02-11	24.6817	0.946247	0.0537529	0.117486
HCM-SANG-0266-C20	80	NU7441	2	2019-02-11	18.2968	0.934055	0.0659447	0.117486
HCM-SANG-0266-C20	80	NU7441	2	2019-02-11	16.3179	0.928823	0.0711774	0.117486
HCM-SANG-0266-C20	5	Wee1 Inhibitor	1	2019-02-05	2.32514	0.784797	0.215203	0.112207
HCM-SANG-0266-C20	5	Wee1 Inhibitor	1	2019-02-05	5.75368	0.864902	0.135098	0.112207
HCM-SANG-0266-C20	5	Wee1 Inhibitor	1	2019-02-05	3.64269	0.827216	0.172784	0.112207
HCM-SANG-0266-C20	5	Wee1 Inhibitor	2	2019-02-11	2.41852	0.788717	0.211283	0.112207
HCM-SANG-0266-C20	5	Wee1 Inhibitor	2	2019-02-11	2.04843	0.77194	0.22806	0.112207
HCM-SANG-0266-C20	5	Wee1 Inhibitor	2	2019-02-11	2.41537	0.788588	0.211412	0.112207
HCM-SANG-0266-C20	80	Wee1 Inhibitor	1	2019-02-05	3.05338	0.81115	0.18885	0.106977
HCM-SANG-0266-C20	80	Wee1 Inhibitor	1	2019-02-05	5.74254	0.864755	0.135245	0.106977
HCM-SANG-0266-C20	80	Wee1 Inhibitor	1	2019-02-05	8.0168	0.88855	0.11145	0.106977
HCM-SANG-0266-C20	80	Wee1 Inhibitor	2	2019-02-11	2.29673	0.783566	0.216434	0.106977
HCM-SANG-0266-C20	80	Wee1 Inhibitor	2	2019-02-11	1.77875	0.757197	0.242803	0.106977
HCM-SANG-0266-C20	80	Wee1 Inhibitor	2	2019-02-11	3.22852	0.816316	0.183684	0.106977
HCM-SANG-0266-C20	5	Nutlin-3a (-)	1	2019-02-05	1.83165	0.760292	0.239708	0.0905437
HCM-SANG-0266-C20	5	Nutlin-3a (-)	1	2019-02-05	5.87008	0.866419	0.133581	0.0905437
HCM-SANG-0266-C20	5	Nutlin-3a (-)	1	2019-02-05	2.62381	0.79671	0.20329	0.0905437
HCM-SANG-0266-C20	5	Nutlin-3a (-)	2	2019-02-11	1.6592	0.749775	0.250225	0.0905437
HCM-SANG-0266-C20	5	Nutlin-3a (-)	2	2019-02-11	2.15999	0.777366	0.222634	0.0905437
HCM-SANG-0266-C20	5	Nutlin-3a (-)	2	2019-02-11	1.56	0.743116	0.256884	0.0905437
HCM-SANG-0266-C20	80	Nutlin-3a (-)	1	2019-02-05	4.88037	0.852001	0.147999	0.0913179
HCM-SANG-0266-C20	80	Nutlin-3a (-)	1	2019-02-05	4.76134	0.85	0.15	0.0913179
HCM-SANG-0266-C20	80	Nutlin-3a (-)	1	2019-02-05	6.68637	0.876003	0.123997	0.0913179
HCM-SANG-0266-C20	80	Nutlin-3a (-)	2	2019-02-11	2.12995	0.775939	0.224061	0.0913179
HCM-SANG-0266-C20	80	Nutlin-3a (-)	2	2019-02-11	1.10342	0.704398	0.295602	0.0913179
HCM-SANG-0266-C20	80	Nutlin-3a (-)	2	2019-02-11	2.28647	0.783117	0.216883	0.0913179
HCM-SANG-0266-C20	5	PD173074	1	2019-02-05	30.5395	0.953699	0.0463006	0.111086
HCM-SANG-0266-C20	5	PD173074	1	2019-02-05	20.9216	0.939775	0.060225	0.111086
HCM-SANG-0266-C20	5	PD173074	1	2019-02-05	21.5146	0.940914	0.0590865	0.111086
HCM-SANG-0266-C20	5	PD173074	2	2019-02-11	6.84266	0.877653	0.122347	0.111086
HCM-SANG-0266-C20	5	PD173074	2	2019-02-11	52.8907	0.968877	0.0311232	0.111086
HCM-SANG-0266-C20	5	PD173074	2	2019-02-11	22.3497	0.942436	0.0575643	0.111086
HCM-SANG-0266-C20	80	PD173074	1	2019-02-05	20.6982	0.939333	0.0606672	0.136343
HCM-SANG-0266-C20	80	PD173074	1	2019-02-05	76.7498	0.976418	0.0235818	0.136343
HCM-SANG-0266-C20	80	PD173074	1	2019-02-05	47.1022	0.966111	0.0338891	0.136343
HCM-SANG-0266-C20	80	PD173074	2	2019-02-11	39.2816	0.961328	0.0386721	0.136343
HCM-SANG-0266-C20	80	PD173074	2	2019-02-11	11.5554	0.910994	0.0890065	0.136343
HCM-SANG-0266-C20	80	PD173074	2	2019-02-11	30.8428	0.954022	0.0459778	0.136343
HCM-SANG-0266-C20	5	ZM447439	1	2019-02-05	2.02846	0.770931	0.229069	0.121562
HCM-SANG-0266-C20	5	ZM447439	1	2019-02-05	3.15566	0.814211	0.185789	0.121562
HCM-SANG-0266-C20	5	ZM447439	1	2019-02-05	1.94582	0.766623	0.233377	0.121562
HCM-SANG-0266-C20	5	ZM447439	2	2019-02-11	1.39078	0.730518	0.269482	0.121562
HCM-SANG-0266-C20	5	ZM447439	2	2019-02-11	2.3198	0.784567	0.215433	0.121562
HCM-SANG-0266-C20	5	ZM447439	2	2019-02-11	1.90137	0.764213	0.235787	0.121562
HCM-SANG-0266-C20	80	ZM447439	1	2019-02-05	1.74074	0.754903	0.245097	0.107909
HCM-SANG-0266-C20	80	ZM447439	1	2019-02-05	3.03525	0.810594	0.189406	0.107909
HCM-SANG-0266-C20	80	ZM447439	1	2019-02-05	3.37034	0.820242	0.179758	0.107909
HCM-SANG-0266-C20	80	ZM447439	2	2019-02-11	2.9201	0.806959	0.193041	0.107909
HCM-SANG-0266-C20	80	ZM447439	2	2019-02-11	1.34505	0.726803	0.273197	0.107909
HCM-SANG-0266-C20	80	ZM447439	2	2019-02-11	2.96414	0.808371	0.191629	0.107909
HCM-SANG-0266-C20	5	Alisertib	1	2019-02-05	1.54518	0.742078	0.257922	0.175742
HCM-SANG-0266-C20	5	Alisertib	1	2019-02-05	1.19075	0.713095	0.286905	0.175742
HCM-SANG-0266-C20	5	Alisertib	1	2019-02-05	6.50606	0.874031	0.125969	0.175742
HCM-SANG-0266-C20	5	Alisertib	2	2019-02-11	0.575212	0.626669	0.373331	0.175742
HCM-SANG-0266-C20	5	Alisertib	2	2019-02-11	1.21616	0.71549	0.28451	0.175742
HCM-SANG-0266-C20	5	Alisertib	2	2019-02-11	1.39021	0.730472	0.269528	0.175742
HCM-SANG-0266-C20	80	Alisertib	1	2019-02-05	1.27053	0.720423	0.279577	0.172765
HCM-SANG-0266-C20	80	Alisertib	1	2019-02-05	1.00553	0.693665	0.306335	0.172765
HCM-SANG-0266-C20	80	Alisertib	1	2019-02-05	1.1343	0.70756	0.29244	0.172765
HCM-SANG-0266-C20	80	Alisertib	2	2019-02-11	1.43398	0.733898	0.266102	0.172765
HCM-SANG-0266-C20	80	Alisertib	2	2019-02-11	0.267106	0.530184	0.469816	0.172765
HCM-SANG-0266-C20	80	Alisertib	2	2019-02-11	1.76975	0.756659	0.243341	0.172765
HCM-SANG-0266-C20	5	RO-3306	1	2019-02-05	6.40189	0.872856	0.127144	0.103553
HCM-SANG-0266-C20	5	RO-3306	1	2019-02-05	7.46021	0.883688	0.116312	0.103553
HCM-SANG-0266-C20	5	RO-3306	1	2019-02-05	7.91449	0.887693	0.112307	0.103553
HCM-SANG-0266-C20	5	RO-3306	2	2019-02-11	4.70017	0.848946	0.151054	0.103553
HCM-SANG-0266-C20	5	RO-3306	2	2019-02-11	6.36119	0.87239	0.12761	0.103553
HCM-SANG-0266-C20	5	RO-3306	2	2019-02-11	9.39542	0.898753	0.101247	0.103553
HCM-SANG-0266-C20	80	RO-3306	1	2019-02-05	4.29005	0.841366	0.158634	0.0967916
HCM-SANG-0266-C20	80	RO-3306	1	2019-02-05	3.83398	0.831722	0.168278	0.0967916
HCM-SANG-0266-C20	80	RO-3306	1	2019-02-05	4.70595	0.849046	0.150954	0.0967916
HCM-SANG-0266-C20	80	RO-3306	2	2019-02-11	8.05743	0.888886	0.111114	0.0967916
HCM-SANG-0266-C20	80	RO-3306	2	2019-02-11	2.52518	0.79297	0.20703	0.0967916
HCM-SANG-0266-C20	80	RO-3306	2	2019-02-11	7.35291	0.882691	0.117309	0.0967916
HCM-SANG-0266-C20	5	MK-2206	1	2019-02-05	4.26415	0.840856	0.159144	0.0828862
HCM-SANG-0266-C20	5	MK-2206	1	2019-02-05	3.25178	0.816974	0.183026	0.0828862
HCM-SANG-0266-C20	5	MK-2206	1	2019-02-05	5.38709	0.859835	0.140165	0.0828862
HCM-SANG-0266-C20	5	MK-2206	2	2019-02-11	1.62358	0.74744	0.25256	0.0828862
HCM-SANG-0266-C20	5	MK-2206	2	2019-02-11	0.850089	0.673936	0.326064	0.0828862
HCM-SANG-0266-C20	5	MK-2206	2	2019-02-11	1.28126	0.721368	0.278632	0.0828862
HCM-SANG-0266-C20	80	MK-2206	1	2019-02-05	8.68958	0.893821	0.106179	0.0646343
HCM-SANG-0266-C20	80	MK-2206	1	2019-02-05	13.5751	0.919708	0.0802916	0.0646343
HCM-SANG-0266-C20	80	MK-2206	1	2019-02-05	28.2959	0.951139	0.0488606	0.0646343
HCM-SANG-0266-C20	80	MK-2206	2	2019-02-11	1.24789	0.718399	0.281601	0.0646343
HCM-SANG-0266-C20	80	MK-2206	2	2019-02-11	1.62627	0.747618	0.252382	0.0646343
HCM-SANG-0266-C20	80	MK-2206	2	2019-02-11	5.19919	0.857051	0.142949	0.0646343
HCM-SANG-0266-C20	5	Palbociclib	1	2019-02-05	8.39866	0.939922	0.0600781	0.121537
HCM-SANG-0266-C20	5	Palbociclib	1	2019-02-05	26.0848	0.973356	0.0266444	0.121537
HCM-SANG-0266-C20	5	Palbociclib	1	2019-02-05	22.159	0.969923	0.030077	0.121537
HCM-SANG-0266-C20	5	Palbociclib	2	2019-02-11	2.26144	0.863563	0.136437	0.121537
HCM-SANG-0266-C20	5	Palbociclib	2	2019-02-11	1.96843	0.85267	0.14733	0.121537
HCM-SANG-0266-C20	5	Palbociclib	2	2019-02-11	6.13436	0.925847	0.074153	0.121537
HCM-SANG-0266-C20	80	Palbociclib	1	2019-02-05	7.328	0.934111	0.0658886	0.124585
HCM-SANG-0266-C20	80	Palbociclib	1	2019-02-05	24.1957	0.971821	0.0281789	0.124585
HCM-SANG-0266-C20	80	Palbociclib	1	2019-02-05	29.28	0.975564	0.0244364	0.124585
HCM-SANG-0266-C20	80	Palbociclib	2	2019-02-11	1.84607	0.847449	0.152551	0.124585
HCM-SANG-0266-C20	80	Palbociclib	2	2019-02-11	2.97382	0.883451	0.116549	0.124585
HCM-SANG-0266-C20	80	Palbociclib	2	2019-02-11	5.46505	0.920042	0.0799582	0.124585
HCM-SANG-0266-C20	5	Dactolisib	1	2019-02-05	0.0443025	0.756799	0.243201	0.0764122
HCM-SANG-0266-C20	5	Dactolisib	1	2019-02-05	0.0983696	0.833979	0.166021	0.0764122
HCM-SANG-0266-C20	5	Dactolisib	1	2019-02-05	0.089676	0.825847	0.174153	0.0764122
HCM-SANG-0266-C20	5	Dactolisib	2	2019-02-11	0.0192493	0.662127	0.337873	0.0764122
HCM-SANG-0266-C20	5	Dactolisib	2	2019-02-11	0.0178229	0.652858	0.347142	0.0764122
HCM-SANG-0266-C20	5	Dactolisib	2	2019-02-11	0.0387963	0.742547	0.257453	0.0764122
HCM-SANG-0266-C20	80	Dactolisib	1	2019-02-05	0.0790214	0.814363	0.185637	0.0867849
HCM-SANG-0266-C20	80	Dactolisib	1	2019-02-05	0.121455	0.851634	0.148366	0.0867849
HCM-SANG-0266-C20	80	Dactolisib	1	2019-02-05	0.140542	0.86313	0.13687	0.0867849
HCM-SANG-0266-C20	80	Dactolisib	2	2019-02-11	0.0195775	0.664153	0.335847	0.0867849
HCM-SANG-0266-C20	80	Dactolisib	2	2019-02-11	0.0214662	0.675124	0.324876	0.0867849
HCM-SANG-0266-C20	80	Dactolisib	2	2019-02-11	0.0264709	0.699649	0.300351	0.0867849
HCM-SANG-0266-C20	5	Pictilisib	1	2019-02-05	1.66909	0.839019	0.160981	0.115788
HCM-SANG-0266-C20	5	Pictilisib	1	2019-02-05	2.23237	0.862571	0.137429	0.115788
HCM-SANG-0266-C20	5	Pictilisib	1	2019-02-05	2.1812	0.86078	0.13922	0.115788
HCM-SANG-0266-C20	5	Pictilisib	2	2019-02-11	0.584431	0.735959	0.264041	0.115788
HCM-SANG-0266-C20	5	Pictilisib	2	2019-02-11	0.724858	0.759164	0.240836	0.115788
HCM-SANG-0266-C20	5	Pictilisib	2	2019-02-11	0.677771	0.752026	0.247974	0.115788
HCM-SANG-0266-C20	80	Pictilisib	1	2019-02-05	2.29446	0.86467	0.13533	0.10891
HCM-SANG-0266-C20	80	Pictilisib	1	2019-02-05	4.93261	0.914595	0.0854049	0.10891
HCM-SANG-0266-C20	80	Pictilisib	1	2019-02-05	5.72971	0.92246	0.0775396	0.10891
HCM-SANG-0266-C20	80	Pictilisib	2	2019-02-11	0.694395	0.754612	0.245388	0.10891
HCM-SANG-0266-C20	80	Pictilisib	2	2019-02-11	0.922833	0.784016	0.215984	0.10891
HCM-SANG-0266-C20	80	Pictilisib	2	2019-02-11	1.91345	0.85038	0.14962	0.10891
HCM-SANG-0266-C20	5	AZD8055	1	2019-02-05	0.287463	0.734155	0.265845	0.103314
HCM-SANG-0266-C20	5	AZD8055	1	2019-02-05	0.618257	0.8123	0.1877	0.103314
HCM-SANG-0266-C20	5	AZD8055	1	2019-02-05	0.606852	0.810563	0.189437	0.103314
HCM-SANG-0266-C20	5	AZD8055	2	2019-02-11	0.0895576	0.59557	0.40443	0.103314
HCM-SANG-0266-C20	5	AZD8055	2	2019-02-11	0.128566	0.640291	0.359709	0.103314
HCM-SANG-0266-C20	5	AZD8055	2	2019-02-11	0.108196	0.619098	0.380902	0.103314
HCM-SANG-0266-C20	80	AZD8055	1	2019-02-05	0.569971	0.804652	0.195348	0.0941898
HCM-SANG-0266-C20	80	AZD8055	1	2019-02-05	0.866702	0.842215	0.157785	0.0941898
HCM-SANG-0266-C20	80	AZD8055	1	2019-02-05	1.84634	0.897658	0.102342	0.0941898
HCM-SANG-0266-C20	80	AZD8055	2	2019-02-11	0.129105	0.640801	0.359199	0.0941898
HCM-SANG-0266-C20	80	AZD8055	2	2019-02-11	0.087687	0.592926	0.407074	0.0941898
HCM-SANG-0266-C20	80	AZD8055	2	2019-02-11	0.245509	0.716543	0.283457	0.0941898
HCM-SANG-0266-C20	5	5-Fluorouracil	1	2019-02-05	29.5852	0.924072	0.0759278	0.0642429
HCM-SANG-0266-C20	5	5-Fluorouracil	1	2019-02-05	48.8781	0.945878	0.0541224	0.0642429
HCM-SANG-0266-C20	5	5-Fluorouracil	1	2019-02-05	17.8769	0.895624	0.104376	0.0642429
HCM-SANG-0266-C20	5	5-Fluorouracil	2	2019-02-11	4.43856	0.780111	0.219889	0.0642429
HCM-SANG-0266-C20	5	5-Fluorouracil	2	2019-02-11	6.99296	0.823559	0.176441	0.0642429
HCM-SANG-0266-C20	5	5-Fluorouracil	2	2019-02-11	5.98997	0.809343	0.190657	0.0642429
HCM-SANG-0266-C20	80	5-Fluorouracil	1	2019-02-05	19.5781	0.901276	0.0987244	0.103435
HCM-SANG-0266-C20	80	5-Fluorouracil	1	2019-02-05	32.8691	0.929158	0.0708421	0.103435
HCM-SANG-0266-C20	80	5-Fluorouracil	1	2019-02-05	67.253	0.956762	0.0432383	0.103435
HCM-SANG-0266-C20	80	5-Fluorouracil	2	2019-02-11	5.14875	0.794858	0.205142	0.103435
HCM-SANG-0266-C20	80	5-Fluorouracil	2	2019-02-11	7.57282	0.830629	0.169371	0.103435
HCM-SANG-0266-C20	80	5-Fluorouracil	2	2019-02-11	12.0876	0.868608	0.131392	0.103435
HCM-SANG-0266-C20	5	Carboplatin	1	2019-02-05	95.5162	0.980015	0.0199854	0.078654
HCM-SANG-0266-C20	5	Carboplatin	1	2019-02-05	75.7364	0.976181	0.0238188	0.078654
HCM-SANG-0266-C20	5	Carboplatin	1	2019-02-05	52.2914	0.968614	0.0313857	0.078654
HCM-SANG-0266-C20	5	Carboplatin	2	2019-02-11	71.495	0.975128	0.0248724	0.078654
HCM-SANG-0266-C20	5	Carboplatin	2	2019-02-11	37.4838	0.959999	0.0400008	0.078654
HCM-SANG-0266-C20	5	Carboplatin	2	2019-02-11	90.4552	0.979171	0.0208288	0.078654
HCM-SANG-0266-C20	80	Carboplatin	1	2019-02-05	66.4771	0.973735	0.0262649	0.113934
HCM-SANG-0266-C20	80	Carboplatin	1	2019-02-05	61.5745	0.972191	0.0278088	0.113934
HCM-SANG-0266-C20	80	Carboplatin	1	2019-02-05	13.232	0.91837	0.0816297	0.113934
HCM-SANG-0266-C20	80	Carboplatin	2	2019-02-11	61.7529	0.972251	0.027749	0.113934
HCM-SANG-0266-C20	80	Carboplatin	2	2019-02-11	25.3976	0.947304	0.0526958	0.113934
HCM-SANG-0266-C20	80	Carboplatin	2	2019-02-11	102.333	0.981036	0.0189638	0.113934
HCM-SANG-0266-C20	5	Dasatinib	1	2019-02-05	1.21157	0.868781	0.131219	0.0974699
HCM-SANG-0266-C20	5	Dasatinib	1	2019-02-05	4.89413	0.945926	0.054074	0.0974699
HCM-SANG-0266-C20	5	Dasatinib	1	2019-02-05	8.91346	0.964714	0.0352865	0.0974699
HCM-SANG-0266-C20	5	Dasatinib	2	2019-02-11	0.553819	0.801908	0.198092	0.0974699
HCM-SANG-0266-C20	5	Dasatinib	2	2019-02-11	0.619238	0.812447	0.187553	0.0974699
HCM-SANG-0266-C20	5	Dasatinib	2	2019-02-11	0.77334	0.832463	0.167537	0.0974699
HCM-SANG-0266-C20	80	Dasatinib	1	2019-02-05	4.18533	0.939785	0.0602151	0.148698
HCM-SANG-0266-C20	80	Dasatinib	1	2019-02-05	4.5799	0.94339	0.0566105	0.148698
HCM-SANG-0266-C20	80	Dasatinib	1	2019-02-05	10.799	0.969348	0.0306522	0.148698
HCM-SANG-0266-C20	80	Dasatinib	2	2019-02-11	6.72566	0.956763	0.0432366	0.148698
HCM-SANG-0266-C20	80	Dasatinib	2	2019-02-11	0.663052	0.818743	0.181257	0.148698
HCM-SANG-0266-C20	80	Dasatinib	2	2019-02-11	3.08084	0.926063	0.0739367	0.148698
HCM-SANG-0266-C20	5	Paclitaxel	1	2019-02-05	0.00847985	0.673642	0.326358	0.0769715
HCM-SANG-0266-C20	5	Paclitaxel	1	2019-02-05	0.0157578	0.744209	0.255791	0.0769715
HCM-SANG-0266-C20	5	Paclitaxel	1	2019-02-05	0.0140641	0.731755	0.268245	0.0769715
HCM-SANG-0266-C20	5	Paclitaxel	2	2019-02-11	0.00679746	0.647087	0.352913	0.0769715
HCM-SANG-0266-C20	5	Paclitaxel	2	2019-02-11	0.00519303	0.614033	0.385967	0.0769715
HCM-SANG-0266-C20	5	Paclitaxel	2	2019-02-11	0.00466574	0.600708	0.399292	0.0769715
HCM-SANG-0266-C20	80	Paclitaxel	1	2019-02-05	0.0143227	0.733767	0.266233	0.103346
HCM-SANG-0266-C20	80	Paclitaxel	1	2019-02-05	0.0112773	0.706896	0.293104	0.103346
HCM-SANG-0266-C20	80	Paclitaxel	1	2019-02-05	0.0177531	0.756991	0.243009	0.103346
HCM-SANG-0266-C20	80	Paclitaxel	2	2019-02-11	0.0053611	0.61798	0.38202	0.103346
HCM-SANG-0266-C20	80	Paclitaxel	2	2019-02-11	0.00418343	0.587041	0.412959	0.103346
HCM-SANG-0266-C20	80	Paclitaxel	2	2019-02-11	0.00995959	0.692552	0.307448	0.103346
HCM-SANG-0266-C20	5	Crizotinib	1	2019-02-05	3.13714	0.833684	0.166316	0.169254
HCM-SANG-0266-C20	5	Crizotinib	1	2019-02-05	6.23323	0.886642	0.113358	0.169254
HCM-SANG-0266-C20	5	Crizotinib	1	2019-02-05	8.88111	0.908715	0.0912846	0.169254
HCM-SANG-0266-C20	5	Crizotinib	2	2019-02-11	3.0161	0.830251	0.169749	0.169254
HCM-SANG-0266-C20	5	Crizotinib	2	2019-02-11	2.77581	0.82287	0.17713	0.169254
HCM-SANG-0266-C20	5	Crizotinib	2	2019-02-11	4.09535	0.855824	0.144176	0.169254
HCM-SANG-0266-C20	80	Crizotinib	1	2019-02-05	12.5443	0.926923	0.0730767	0.109585
HCM-SANG-0266-C20	80	Crizotinib	1	2019-02-05	18.5759	0.943929	0.0560712	0.109585
HCM-SANG-0266-C20	80	Crizotinib	1	2019-02-05	28.8524	0.958875	0.0411251	0.109585
HCM-SANG-0266-C20	80	Crizotinib	2	2019-02-11	5.13469	0.873044	0.126956	0.109585
HCM-SANG-0266-C20	80	Crizotinib	2	2019-02-11	5.75455	0.881168	0.118832	0.109585
HCM-SANG-0266-C20	80	Crizotinib	2	2019-02-11	8.27509	0.90459	0.0954099	0.109585
HCM-SANG-0266-C20	5	Sorafenib	1	2019-02-05	5.08256	0.855253	0.144747	0.137198
HCM-SANG-0266-C20	5	Sorafenib	1	2019-02-05	8.68163	0.893762	0.106238	0.137198
HCM-SANG-0266-C20	5	Sorafenib	1	2019-02-05	7.7376	0.886173	0.113827	0.137198
HCM-SANG-0266-C20	5	Sorafenib	2	2019-02-11	8.09789	0.889219	0.110781	0.137198
HCM-SANG-0266-C20	5	Sorafenib	2	2019-02-11	6.34402	0.872192	0.127808	0.137198
HCM-SANG-0266-C20	5	Sorafenib	2	2019-02-11	6.40769	0.872922	0.127078	0.137198
HCM-SANG-0266-C20	80	Sorafenib	1	2019-02-05	9.43857	0.899037	0.100963	0.135709
HCM-SANG-0266-C20	80	Sorafenib	1	2019-02-05	8.3109	0.89093	0.10907	0.135709
HCM-SANG-0266-C20	80	Sorafenib	1	2019-02-05	12.023	0.913205	0.0867948	0.135709
HCM-SANG-0266-C20	80	Sorafenib	2	2019-02-11	6.2997	0.871678	0.128322	0.135709
HCM-SANG-0266-C20	80	Sorafenib	2	2019-02-11	8.49679	0.892372	0.107628	0.135709
HCM-SANG-0266-C20	80	Sorafenib	2	2019-02-11	8.93284	0.895584	0.104416	0.135709
HCM-SANG-0266-C20	5	BI-2536	1	2019-02-05	0.0184039	0.570912	0.429088	0.135955
HCM-SANG-0266-C20	5	BI-2536	1	2019-02-05	0.0237849	0.603125	0.396875	0.135955
HCM-SANG-0266-C20	5	BI-2536	1	2019-02-05	0.0195101	0.578278	0.421722	0.135955
HCM-SANG-0266-C20	5	BI-2536	2	2019-02-11	0.0091569	0.481985	0.518015	0.135955
HCM-SANG-0266-C20	5	BI-2536	2	2019-02-11	0.0175371	0.564811	0.435189	0.135955
HCM-SANG-0266-C20	5	BI-2536	2	2019-02-11	0.017751	0.566345	0.433655	0.135955
HCM-SANG-0266-C20	80	BI-2536	1	2019-02-05	0.0186504	0.572592	0.427408	0.13923
HCM-SANG-0266-C20	80	BI-2536	1	2019-02-05	0.0160948	0.55393	0.44607	0.13923
HCM-SANG-0266-C20	80	BI-2536	1	2019-02-05	0.0142736	0.538659	0.461341	0.13923
HCM-SANG-0266-C20	80	BI-2536	2	2019-02-11	0.0240016	0.604256	0.395744	0.13923
HCM-SANG-0266-C20	80	BI-2536	2	2019-02-11	0.011791	0.514284	0.485716	0.13923
HCM-SANG-0266-C20	80	BI-2536	2	2019-02-11	0.0238073	0.603242	0.396758	0.13923
HCM-SANG-0266-C20	5	Irinotecan	1	2019-02-05	4.14214	0.890719	0.109281	0.122127
HCM-SANG-0266-C20	5	Irinotecan	1	2019-02-05	3.96756	0.887867	0.112133	0.122127
HCM-SANG-0266-C20	5	Irinotecan	1	2019-02-05	7.94927	0.927587	0.0724135	0.122127
HCM-SANG-0266-C20	5	Irinotecan	2	2019-02-11	2.76912	0.86198	0.13802	0.122127
HCM-SANG-0266-C20	5	Irinotecan	2	2019-02-11	15.8437	0.954895	0.0451053	0.122127
HCM-SANG-0266-C20	5	Irinotecan	2	2019-02-11	9.98653	0.937844	0.0621558	0.122127
HCM-SANG-0266-C20	80	Irinotecan	1	2019-02-05	8.61061	0.931327	0.0686734	0.0907583
HCM-SANG-0266-C20	80	Irinotecan	1	2019-02-05	5.59637	0.909185	0.0908152	0.0907583
HCM-SANG-0266-C20	80	Irinotecan	1	2019-02-05	7.49503	0.924729	0.0752715	0.0907583
HCM-SANG-0266-C20	80	Irinotecan	2	2019-02-11	13.6526	0.949902	0.0500977	0.0907583
HCM-SANG-0266-C20	80	Irinotecan	2	2019-02-11	5.62756	0.909502	0.0904979	0.0907583
HCM-SANG-0266-C20	80	Irinotecan	2	2019-02-11	22.9444	0.965458	0.034542	0.0907583
HCM-SANG-0266-C20	5	Oxaliplatin	1	2019-02-05	27.9927	0.950768	0.0492317	0.0949112
HCM-SANG-0266-C20	5	Oxaliplatin	1	2019-02-05	41.8523	0.963063	0.0369372	0.0949112
HCM-SANG-0266-C20	5	Oxaliplatin	1	2019-02-05	64.058	0.972998	0.0270017	0.0949112
HCM-SANG-0266-C20	5	Oxaliplatin	2	2019-02-11	7.48142	0.883882	0.116118	0.0949112
HCM-SANG-0266-C20	5	Oxaliplatin	2	2019-02-11	9.00137	0.896068	0.103932	0.0949112
HCM-SANG-0266-C20	5	Oxaliplatin	2	2019-02-11	16.5306	0.929431	0.0705688	0.0949112
HCM-SANG-0266-C20	80	Oxaliplatin	1	2019-02-05	38.2626	0.960587	0.0394126	0.0926083
HCM-SANG-0266-C20	80	Oxaliplatin	1	2019-02-05	42.4794	0.96346	0.0365405	0.0926083
HCM-SANG-0266-C20	80	Oxaliplatin	1	2019-02-05	107.648	0.981755	0.0182451	0.0926083
HCM-SANG-0266-C20	80	Oxaliplatin	2	2019-02-11	20.0743	0.938057	0.061943	0.0926083
HCM-SANG-0266-C20	80	Oxaliplatin	2	2019-02-11	13.3428	0.918808	0.0811917	0.0926083
HCM-SANG-0266-C20	80	Oxaliplatin	2	2019-02-11	24.5107	0.945987	0.0540127	0.0926083
HCM-SANG-0266-C20	5	Saracatinib	1	2019-02-05	6.09949	0.869291	0.130709	0.11313
HCM-SANG-0266-C20	5	Saracatinib	1	2019-02-05	8.08185	0.889087	0.110913	0.11313
HCM-SANG-0266-C20	5	Saracatinib	1	2019-02-05	6.10138	0.869314	0.130686	0.11313
HCM-SANG-0266-C20	5	Saracatinib	2	2019-02-11	3.05281	0.811133	0.188867	0.11313
HCM-SANG-0266-C20	5	Saracatinib	2	2019-02-11	2.53255	0.793256	0.206744	0.11313
HCM-SANG-0266-C20	5	Saracatinib	2	2019-02-11	3.82013	0.831405	0.168595	0.11313
HCM-SANG-0266-C20	80	Saracatinib	1	2019-02-05	8.63922	0.893447	0.106553	0.112004
HCM-SANG-0266-C20	80	Saracatinib	1	2019-02-05	8.70863	0.893962	0.106038	0.112004
HCM-SANG-0266-C20	80	Saracatinib	1	2019-02-05	7.82568	0.886936	0.113064	0.112004
HCM-SANG-0266-C20	80	Saracatinib	2	2019-02-11	10.1068	0.903206	0.0967935	0.112004
HCM-SANG-0266-C20	80	Saracatinib	2	2019-02-11	2.51343	0.792513	0.207487	0.112004
HCM-SANG-0266-C20	80	Saracatinib	2	2019-02-11	6.43497	0.873232	0.126768	0.112004
HCM-SANG-0266-C20	5	Tozasertib	1	2019-02-05	1.36438	0.8005	0.1995	0.186167
HCM-SANG-0266-C20	5	Tozasertib	1	2019-02-05	0.602201	0.714389	0.285611	0.186167
HCM-SANG-0266-C20	5	Tozasertib	1	2019-02-05	4.48704	0.895876	0.104124	0.186167
HCM-SANG-0266-C20	5	Tozasertib	2	2019-02-11	0.675711	0.727329	0.272671	0.186167
HCM-SANG-0266-C20	5	Tozasertib	2	2019-02-11	0.406067	0.668503	0.331497	0.186167
HCM-SANG-0266-C20	5	Tozasertib	2	2019-02-11	2.83354	0.863746	0.136254	0.186167
HCM-SANG-0266-C20	80	Tozasertib	1	2019-02-05	0.986864	0.768102	0.231898	0.178139
HCM-SANG-0266-C20	80	Tozasertib	1	2019-02-05	1.00011	0.769483	0.230517	0.178139
HCM-SANG-0266-C20	80	Tozasertib	1	2019-02-05	1.04499	0.774002	0.225998	0.178139
HCM-SANG-0266-C20	80	Tozasertib	2	2019-02-11	0.754863	0.739548	0.260452	0.178139
HCM-SANG-0266-C20	80	Tozasertib	2	2019-02-11	0.809693	0.74716	0.25284	0.178139
HCM-SANG-0266-C20	80	Tozasertib	2	2019-02-11	1.95961	0.833636	0.166364	0.178139
HCM-SANG-0266-C20	5	PF-4708671	1	2019-02-05	2.08544	0.773779	0.226221	0.106108
HCM-SANG-0266-C20	5	PF-4708671	1	2019-02-05	2.78417	0.802428	0.197572	0.106108
HCM-SANG-0266-C20	5	PF-4708671	1	2019-02-05	3.00106	0.809533	0.190467	0.106108
HCM-SANG-0266-C20	5	PF-4708671	2	2019-02-11	1.67804	0.750986	0.249014	0.106108
HCM-SANG-0266-C20	5	PF-4708671	2	2019-02-11	2.24857	0.781435	0.218565	0.106108
HCM-SANG-0266-C20	5	PF-4708671	2	2019-02-11	4.49392	0.84525	0.15475	0.106108
HCM-SANG-0266-C20	80	PF-4708671	1	2019-02-05	3.64136	0.827184	0.172816	0.100204
HCM-SANG-0266-C20	80	PF-4708671	1	2019-02-05	7.54519	0.884463	0.115537	0.100204
HCM-SANG-0266-C20	80	PF-4708671	1	2019-02-05	4.09029	0.837317	0.162683	0.100204
HCM-SANG-0266-C20	80	PF-4708671	2	2019-02-11	3.79586	0.830847	0.169153	0.100204
HCM-SANG-0266-C20	80	PF-4708671	2	2019-02-11	3.12445	0.813291	0.186709	0.100204
HCM-SANG-0266-C20	80	PF-4708671	2	2019-02-11	6.86064	0.877839	0.122161	0.100204
HCM-SANG-0266-C20	5	PRIMA-1MET	1	2019-02-05	162.253	0.969385	0.0306149	0.0757592
HCM-SANG-0266-C20	5	PRIMA-1MET	1	2019-02-05	285.208	0.979943	0.0200568	0.0757592
HCM-SANG-0266-C20	5	PRIMA-1MET	1	2019-02-05	312.709	0.981301	0.0186992	0.0757592
HCM-SANG-0266-C20	5	PRIMA-1MET	2	2019-02-11	60.4308	0.938202	0.0617982	0.0757592
HCM-SANG-0266-C20	5	PRIMA-1MET	2	2019-02-11	111.924	0.959864	0.0401364	0.0757592
HCM-SANG-0266-C20	5	PRIMA-1MET	2	2019-02-11	133.676	0.964709	0.0352914	0.0757592
HCM-SANG-0266-C20	80	PRIMA-1MET	1	2019-02-05	255.732	0.978214	0.0217862	0.0670123
HCM-SANG-0266-C20	80	PRIMA-1MET	1	2019-02-05	112.188	0.959932	0.0400684	0.0670123
HCM-SANG-0266-C20	80	PRIMA-1MET	1	2019-02-05	246.089	0.977572	0.0224283	0.0670123
HCM-SANG-0266-C20	80	PRIMA-1MET	2	2019-02-11	210.18	0.974747	0.0252534	0.0670123
HCM-SANG-0266-C20	80	PRIMA-1MET	2	2019-02-11	62.8237	0.939813	0.0601865	0.0670123
HCM-SANG-0266-C20	80	PRIMA-1MET	2	2019-02-11	266.112	0.97886	0.0211398	0.0670123
HCM-SANG-0266-C20	5	Erlotinib	1	2019-02-05	3.96788	0.834704	0.165296	0.0868544
HCM-SANG-0266-C20	5	Erlotinib	1	2019-02-05	5.75477	0.864916	0.135084	0.0868544
HCM-SANG-0266-C20	5	Erlotinib	1	2019-02-05	6.97278	0.878987	0.121013	0.0868544
HCM-SANG-0266-C20	5	Erlotinib	2	2019-02-11	2.37881	0.787073	0.212927	0.0868544
HCM-SANG-0266-C20	5	Erlotinib	2	2019-02-11	2.64916	0.797642	0.202358	0.0868544
HCM-SANG-0266-C20	5	Erlotinib	2	2019-02-11	3.06375	0.811466	0.188534	0.0868544
HCM-SANG-0266-C20	80	Erlotinib	1	2019-02-05	11.6415	0.911411	0.0885892	0.106763
HCM-SANG-0266-C20	80	Erlotinib	1	2019-02-05	19.0799	0.93589	0.0641101	0.106763
HCM-SANG-0266-C20	80	Erlotinib	1	2019-02-05	4.87103	0.851847	0.148153	0.106763
HCM-SANG-0266-C20	80	Erlotinib	2	2019-02-11	4.73693	0.849582	0.150418	0.106763
HCM-SANG-0266-C20	80	Erlotinib	2	2019-02-11	2.37693	0.786994	0.213006	0.106763
HCM-SANG-0266-C20	80	Erlotinib	2	2019-02-11	8.17056	0.889809	0.110191	0.106763
HCM-SANG-0266-C20	5	MK-1775	1	2019-02-05	0.472983	0.602411	0.397589	0.0943512
HCM-SANG-0266-C20	5	MK-1775	1	2019-02-05	0.75282	0.659422	0.340578	0.0943512
HCM-SANG-0266-C20	5	MK-1775	1	2019-02-05	0.617045	0.635288	0.364712	0.0943512
HCM-SANG-0266-C20	5	MK-1775	2	2019-02-11	0.285186	0.538531	0.461469	0.0943512
HCM-SANG-0266-C20	5	MK-1775	2	2019-02-11	0.302196	0.545905	0.454095	0.0943512
HCM-SANG-0266-C20	5	MK-1775	2	2019-02-11	0.392603	0.579051	0.420949	0.0943512
HCM-SANG-0266-C20	80	MK-1775	1	2019-02-05	0.783946	0.664282	0.335718	0.104633
HCM-SANG-0266-C20	80	MK-1775	1	2019-02-05	0.742685	0.657792	0.342208	0.104633
HCM-SANG-0266-C20	80	MK-1775	1	2019-02-05	1.08984	0.702975	0.297025	0.104633
HCM-SANG-0266-C20	80	MK-1775	2	2019-02-11	0.372892	0.572553	0.427447	0.104633
HCM-SANG-0266-C20	80	MK-1775	2	2019-02-11	0.63233	0.63828	0.36172	0.104633
HCM-SANG-0266-C20	80	MK-1775	2	2019-02-11	0.868739	0.676508	0.323492	0.104633
HCM-SANG-0266-C20	5	Gemcitabine	1	2019-02-05	0.0707827	0.362514	0.637486	0.166803
HCM-SANG-0266-C20	5	Gemcitabine	1	2019-02-05	0.238683	0.515825	0.484175	0.166803
HCM-SANG-0266-C20	5	Gemcitabine	1	2019-02-05	0.175367	0.47645	0.52355	0.166803
HCM-SANG-0266-C20	5	Gemcitabine	2	2019-02-11	0.0446779	0.307525	0.692475	0.166803
HCM-SANG-0266-C20	5	Gemcitabine	2	2019-02-11	0.0370709	0.28607	0.71393	0.166803
HCM-SANG-0266-C20	5	Gemcitabine	2	2019-02-11	0.0444177	0.306846	0.693154	0.166803
HCM-SANG-0266-C20	80	Gemcitabine	1	2019-02-05	0.65788	0.643112	0.356888	0.180981
HCM-SANG-0266-C20	80	Gemcitabine	1	2019-02-05	0.680753	0.647266	0.352734	0.180981
HCM-SANG-0266-C20	80	Gemcitabine	1	2019-02-05	0.842395	0.672857	0.327143	0.180981
HCM-SANG-0266-C20	80	Gemcitabine	2	2019-02-11	0.0886233	0.390233	0.609767	0.180981
HCM-SANG-0266-C20	80	Gemcitabine	2	2019-02-11	0.0859698	0.386458	0.613542	0.180981
HCM-SANG-0266-C20	80	Gemcitabine	2	2019-02-11	0.169314	0.471968	0.528032	0.180981
HCM-SANG-0266-C20	5	Bortezomib	1	2019-02-05	0.00520354	0.795889	0.204111	0.155517
HCM-SANG-0266-C20	5	Bortezomib	1	2019-02-05	0.0061369	0.811609	0.188391	0.155517
HCM-SANG-0266-C20	5	Bortezomib	1	2019-02-05	0.00817829	0.837293	0.162707	0.155517
HCM-SANG-0266-C20	5	Bortezomib	2	2019-02-11	0.00399791	0.769417	0.230583	0.155517
HCM-SANG-0266-C20	5	Bortezomib	2	2019-02-11	0.0047761	0.787458	0.212542	0.155517
HCM-SANG-0266-C20	5	Bortezomib	2	2019-02-11	0.00488283	0.789649	0.210351	0.155517
HCM-SANG-0266-C20	80	Bortezomib	1	2019-02-05	0.00393089	0.767666	0.232334	0.145416
HCM-SANG-0266-C20	80	Bortezomib	1	2019-02-05	0.00492723	0.790543	0.209457	0.145416
HCM-SANG-0266-C20	80	Bortezomib	1	2019-02-05	0.0040757	0.771407	0.228593	0.145416
HCM-SANG-0266-C20	80	Bortezomib	2	2019-02-11	0.00469315	0.785714	0.214286	0.145416
HCM-SANG-0266-C20	80	Bortezomib	2	2019-02-11	0.00404199	0.770551	0.229449	0.145416
HCM-SANG-0266-C20	80	Bortezomib	2	2019-02-11	0.00325848	0.747814	0.252186	0.145416
HCM-SANG-0266-C20	5	SB505124	1	2019-02-05	17.8721	0.933008	0.0669917	0.0933803
HCM-SANG-0266-C20	5	SB505124	1	2019-02-05	18.0098	0.933352	0.066648	0.0933803
HCM-SANG-0266-C20	5	SB505124	1	2019-02-05	53.9776	0.96934	0.0306596	0.0933803
HCM-SANG-0266-C20	5	SB505124	2	2019-02-11	45.9443	0.965488	0.0345115	0.0933803
HCM-SANG-0266-C20	5	SB505124	2	2019-02-11	93.8189	0.97974	0.0202595	0.0933803
HCM-SANG-0266-C20	5	SB505124	2	2019-02-11	98.1883	0.98043	0.0195704	0.0933803
HCM-SANG-0266-C20	80	SB505124	1	2019-02-05	29.0164	0.951996	0.0480036	0.131622
HCM-SANG-0266-C20	80	SB505124	1	2019-02-05	30.9202	0.954104	0.0458962	0.131622
HCM-SANG-0266-C20	80	SB505124	1	2019-02-05	18.1859	0.933786	0.0662144	0.131622
HCM-SANG-0266-C20	80	SB505124	2	2019-02-11	32.3486	0.955552	0.0444483	0.131622
HCM-SANG-0266-C20	80	SB505124	2	2019-02-11	13.988	0.921253	0.078747	0.131622
HCM-SANG-0266-C20	80	SB505124	2	2019-02-11	41.9006	0.963094	0.0369063	0.131622
HCM-SANG-0266-C20	5	Tamoxifen	1	2019-02-05	17.7306	0.932651	0.0673491	0.0839604
HCM-SANG-0266-C20	5	Tamoxifen	1	2019-02-05	52.2244	0.968585	0.0314153	0.0839604
HCM-SANG-0266-C20	5	Tamoxifen	1	2019-02-05	39.4674	0.96146	0.0385405	0.0839604
HCM-SANG-0266-C20	5	Tamoxifen	2	2019-02-11	6.92149	0.878465	0.121535	0.0839604
HCM-SANG-0266-C20	5	Tamoxifen	2	2019-02-11	3.80054	0.830955	0.169045	0.0839604
HCM-SANG-0266-C20	5	Tamoxifen	2	2019-02-11	9.30414	0.898146	0.101854	0.0839604
HCM-SANG-0266-C20	80	Tamoxifen	1	2019-02-05	90.0998	0.979109	0.0208911	0.0940219
HCM-SANG-0266-C20	80	Tamoxifen	1	2019-02-05	105.757	0.981506	0.0184936	0.0940219
HCM-SANG-0266-C20	80	Tamoxifen	1	2019-02-05	57.444	0.97072	0.0292801	0.0940219
HCM-SANG-0266-C20	80	Tamoxifen	2	2019-02-11	29.8349	0.952929	0.047071	0.0940219
HCM-SANG-0266-C20	80	Tamoxifen	2	2019-02-11	43.9229	0.964337	0.0356629	0.0940219
HCM-SANG-0266-C20	80	Tamoxifen	2	2019-02-11	41.949	0.963125	0.0368754	0.0940219
HCM-SANG-0266-C20	5	Fulvestrant	1	2019-02-05	4.71932	0.966159	0.0338413	0.113493
HCM-SANG-0266-C20	5	Fulvestrant	1	2019-02-05	9.9311	0.980598	0.0194018	0.113493
HCM-SANG-0266-C20	5	Fulvestrant	1	2019-02-05	4.30145	0.963791	0.0362094	0.113493
HCM-SANG-0266-C20	5	Fulvestrant	2	2019-02-11	1.54649	0.926254	0.0737457	0.113493
HCM-SANG-0266-C20	5	Fulvestrant	2	2019-02-11	2.51466	0.946939	0.0530609	0.113493
HCM-SANG-0266-C20	5	Fulvestrant	2	2019-02-11	5.08886	0.96798	0.0320203	0.113493
HCM-SANG-0266-C20	80	Fulvestrant	1	2019-02-05	6.8459	0.974306	0.0256943	0.110809
HCM-SANG-0266-C20	80	Fulvestrant	1	2019-02-05	8.81848	0.978766	0.021234	0.110809
HCM-SANG-0266-C20	80	Fulvestrant	1	2019-02-05	10.8057	0.981808	0.0181924	0.110809
HCM-SANG-0266-C20	80	Fulvestrant	2	2019-02-11	3.89976	0.961125	0.0388753	0.110809
HCM-SANG-0266-C20	80	Fulvestrant	2	2019-02-11	7.89441	0.976914	0.0230864	0.110809
HCM-SANG-0266-C20	80	Fulvestrant	2	2019-02-11	9.27627	0.979566	0.0204345	0.110809
HCM-SANG-0266-C20	5	Pemetrexed	1	2019-02-05	7.67268	0.885603	0.114397	0.108025
HCM-SANG-0266-C20	5	Pemetrexed	1	2019-02-05	4.68511	0.848683	0.151317	0.108025
HCM-SANG-0266-C20	5	Pemetrexed	1	2019-02-05	12.0683	0.913412	0.0865876	0.108025
HCM-SANG-0266-C20	5	Pemetrexed	2	2019-02-11	75.2274	0.97606	0.0239399	0.108025
HCM-SANG-0266-C20	5	Pemetrexed	2	2019-02-11	92.8269	0.979576	0.0204237	0.108025
HCM-SANG-0266-C20	5	Pemetrexed	2	2019-02-11	88.1549	0.978761	0.0212394	0.108025
HCM-SANG-0266-C20	80	Pemetrexed	1	2019-02-05	6.20233	0.870531	0.129469	0.134107
HCM-SANG-0266-C20	80	Pemetrexed	1	2019-02-05	8.70139	0.893908	0.106092	0.134107
HCM-SANG-0266-C20	80	Pemetrexed	1	2019-02-05	5.06805	0.855026	0.144974	0.134107
HCM-SANG-0266-C20	80	Pemetrexed	2	2019-02-11	27.3334	0.949938	0.0500616	0.134107
HCM-SANG-0266-C20	80	Pemetrexed	2	2019-02-11	9.19738	0.897425	0.102575	0.134107
HCM-SANG-0266-C20	80	Pemetrexed	2	2019-02-11	81.8822	0.977541	0.0224587	0.134107
HCM-SANG-0266-C20	5	Talazoparib	1	2019-02-05	19.5178	0.936865	0.0631345	0.0783274
HCM-SANG-0266-C20	5	Talazoparib	1	2019-02-05	17.3224	0.931594	0.0684056	0.0783274
HCM-SANG-0266-C20	5	Talazoparib	1	2019-02-05	11.8796	0.912541	0.0874593	0.0783274
HCM-SANG-0266-C20	5	Talazoparib	2	2019-02-11	8.23571	0.890333	0.109667	0.0783274
HCM-SANG-0266-C20	5	Talazoparib	2	2019-02-11	7.0296	0.879558	0.120442	0.0783274
HCM-SANG-0266-C20	5	Talazoparib	2	2019-02-11	10.3044	0.904363	0.0956371	0.0783274
HCM-SANG-0266-C20	80	Talazoparib	1	2019-02-05	16.0136	0.927931	0.0720694	0.102985
HCM-SANG-0266-C20	80	Talazoparib	1	2019-02-05	9.22295	0.897598	0.102402	0.102985
HCM-SANG-0266-C20	80	Talazoparib	1	2019-02-05	34.2524	0.957327	0.0426726	0.102985
HCM-SANG-0266-C20	80	Talazoparib	2	2019-02-11	11.4338	0.910397	0.0896034	0.102985
HCM-SANG-0266-C20	80	Talazoparib	2	2019-02-11	3.76	0.830015	0.169985	0.102985
HCM-SANG-0266-C20	80	Talazoparib	2	2019-02-11	12.3345	0.914608	0.0853919	0.102985
HCM-SANG-0266-C20	5	Trametinib	1	2019-02-05	0.371573	0.828972	0.171028	0.104307
HCM-SANG-0266-C20	5	Trametinib	1	2019-02-05	0.76246	0.885176	0.114824	0.104307
HCM-SANG-0266-C20	5	Trametinib	1	2019-02-05	0.528796	0.858383	0.141617	0.104307
HCM-SANG-0266-C20	5	Trametinib	2	2019-02-11	0.154563	0.74211	0.25789	0.104307
HCM-SANG-0266-C20	5	Trametinib	2	2019-02-11	0.0900354	0.68073	0.31927	0.104307
HCM-SANG-0266-C20	5	Trametinib	2	2019-02-11	0.184951	0.761314	0.238686	0.104307
HCM-SANG-0266-C20	80	Trametinib	1	2019-02-05	2.08713	0.939676	0.0603239	0.111124
HCM-SANG-0266-C20	80	Trametinib	1	2019-02-05	4.20226	0.963172	0.0368285	0.111124
HCM-SANG-0266-C20	80	Trametinib	1	2019-02-05	7.98987	0.977122	0.0228781	0.111124
HCM-SANG-0266-C20	80	Trametinib	2	2019-02-11	0.340129	0.82107	0.17893	0.111124
HCM-SANG-0266-C20	80	Trametinib	2	2019-02-11	0.385496	0.832198	0.167802	0.111124
HCM-SANG-0266-C20	80	Trametinib	2	2019-02-11	0.94471	0.899093	0.100907	0.111124
HCM-SANG-0266-C20	5	Dabrafenib	1	2019-02-05	6.81224	0.877336	0.122664	0.117917
HCM-SANG-0266-C20	5	Dabrafenib	1	2019-02-05	38.1663	0.960516	0.0394843	0.117917
HCM-SANG-0266-C20	5	Dabrafenib	1	2019-02-05	36.6833	0.959373	0.0406267	0.117917
HCM-SANG-0266-C20	5	Dabrafenib	2	2019-02-11	2.20275	0.779355	0.220645	0.117917
HCM-SANG-0266-C20	5	Dabrafenib	2	2019-02-11	2.91825	0.806899	0.193101	0.117917
HCM-SANG-0266-C20	5	Dabrafenib	2	2019-02-11	2.35654	0.786136	0.213864	0.117917
HCM-SANG-0266-C20	80	Dabrafenib	1	2019-02-05	10.8827	0.907568	0.092432	0.102484
HCM-SANG-0266-C20	80	Dabrafenib	1	2019-02-05	33.5658	0.956706	0.0432941	0.102484
HCM-SANG-0266-C20	80	Dabrafenib	1	2019-02-05	92.8402	0.979578	0.0204215	0.102484
HCM-SANG-0266-C20	80	Dabrafenib	2	2019-02-11	8.38201	0.891487	0.108513	0.102484
HCM-SANG-0266-C20	80	Dabrafenib	2	2019-02-11	5.33397	0.859061	0.140939	0.102484
HCM-SANG-0266-C20	80	Dabrafenib	2	2019-02-11	9.72591	0.900881	0.0991189	0.102484
HCM-SANG-0266-C20	5	Temozolomide	1	2019-02-05	80.2314	0.949169	0.0508314	0.0534591
HCM-SANG-0266-C20	5	Temozolomide	1	2019-02-05	89.8935	0.953073	0.0469271	0.0534591
HCM-SANG-0266-C20	5	Temozolomide	1	2019-02-05	63.2351	0.940081	0.0599191	0.0534591
HCM-SANG-0266-C20	5	Temozolomide	2	2019-02-11	50.2223	0.930021	0.0699792	0.0534591
HCM-SANG-0266-C20	5	Temozolomide	2	2019-02-11	34.4073	0.910571	0.0894291	0.0534591
HCM-SANG-0266-C20	5	Temozolomide	2	2019-02-11	183.507	0.972054	0.0279458	0.0534591
HCM-SANG-0266-C20	80	Temozolomide	1	2019-02-05	53.2593	0.932708	0.067292	0.120115
HCM-SANG-0266-C20	80	Temozolomide	1	2019-02-05	92.1849	0.953901	0.046099	0.120115
HCM-SANG-0266-C20	80	Temozolomide	1	2019-02-05	91.3927	0.953618	0.0463815	0.120115
HCM-SANG-0266-C20	80	Temozolomide	2	2019-02-11	65.9361	0.941771	0.0582292	0.120115
HCM-SANG-0266-C20	80	Temozolomide	2	2019-02-11	19.5862	0.874283	0.125717	0.120115
HCM-SANG-0266-C20	80	Temozolomide	2	2019-02-11	90.6558	0.953352	0.0466478	0.120115
HCM-SANG-0266-C20	5	Ruxolitinib	1	2019-02-05	97.7211	0.980358	0.0196416	0.107754
HCM-SANG-0266-C20	5	Ruxolitinib	1	2019-02-05	89.0541	0.978923	0.0210767	0.107754
HCM-SANG-0266-C20	5	Ruxolitinib	1	2019-02-05	103.613	0.981215	0.0187849	0.107754
HCM-SANG-0266-C20	5	Ruxolitinib	2	2019-02-11	87.5744	0.978654	0.021346	0.107754
HCM-SANG-0266-C20	5	Ruxolitinib	2	2019-02-11	95.7445	0.980051	0.0199492	0.107754
HCM-SANG-0266-C20	5	Ruxolitinib	2	2019-02-11	90.6504	0.979205	0.0207948	0.107754
HCM-SANG-0266-C20	80	Ruxolitinib	1	2019-02-05	42.5367	0.963495	0.0365047	0.0876373
HCM-SANG-0266-C20	80	Ruxolitinib	1	2019-02-05	56.6652	0.970422	0.0295777	0.0876373
HCM-SANG-0266-C20	80	Ruxolitinib	1	2019-02-05	74.4137	0.975864	0.0241364	0.0876373
HCM-SANG-0266-C20	80	Ruxolitinib	2	2019-02-11	77.0404	0.976485	0.0235148	0.0876373
HCM-SANG-0266-C20	80	Ruxolitinib	2	2019-02-11	29.9383	0.953044	0.0469561	0.0876373
HCM-SANG-0266-C20	80	Ruxolitinib	2	2019-02-11	101.466	0.980913	0.0190871	0.0876373
HCM-SANG-0266-C20	5	Linsitinib	1	2019-02-05	26.6225	0.949007	0.0509932	0.113712
HCM-SANG-0266-C20	5	Linsitinib	1	2019-02-05	99.296	0.980596	0.019404	0.113712
HCM-SANG-0266-C20	5	Linsitinib	1	2019-02-05	53.0058	0.968927	0.0310733	0.113712
HCM-SANG-0266-C20	5	Linsitinib	2	2019-02-11	17.8563	0.932969	0.0670315	0.113712
HCM-SANG-0266-C20	5	Linsitinib	2	2019-02-11	7.90231	0.88759	0.11241	0.113712
HCM-SANG-0266-C20	5	Linsitinib	2	2019-02-11	18.6724	0.93495	0.0650498	0.113712
HCM-SANG-0266-C20	80	Linsitinib	1	2019-02-05	90.5612	0.97919	0.0208103	0.0713954
HCM-SANG-0266-C20	80	Linsitinib	1	2019-02-05	108.877	0.981912	0.0180876	0.0713954
HCM-SANG-0266-C20	80	Linsitinib	1	2019-02-05	112.098	0.982311	0.0176888	0.0713954
HCM-SANG-0266-C20	80	Linsitinib	2	2019-02-11	33.4665	0.956614	0.0433856	0.0713954
HCM-SANG-0266-C20	80	Linsitinib	2	2019-02-11	22.6669	0.942991	0.0570094	0.0713954
HCM-SANG-0266-C20	80	Linsitinib	2	2019-02-11	93.5525	0.979697	0.0203033	0.0713954
HCM-SANG-0266-C20	5	Sapitinib	1	2019-02-05	1.41096	0.803713	0.196287	0.186147
HCM-SANG-0266-C20	5	Sapitinib	1	2019-02-05	1.70497	0.8213	0.1787	0.186147
HCM-SANG-0266-C20	5	Sapitinib	1	2019-02-05	1.89544	0.830732	0.169268	0.186147
HCM-SANG-0266-C20	5	Sapitinib	2	2019-02-11	0.433103	0.676162	0.323838	0.186147
HCM-SANG-0266-C20	5	Sapitinib	2	2019-02-11	0.368972	0.657021	0.342979	0.186147
HCM-SANG-0266-C20	5	Sapitinib	2	2019-02-11	0.454283	0.6818	0.3182	0.186147
HCM-SANG-0266-C20	80	Sapitinib	1	2019-02-05	7.71763	0.926161	0.0738387	0.14975
HCM-SANG-0266-C20	80	Sapitinib	1	2019-02-05	10.6725	0.940593	0.0594071	0.14975
HCM-SANG-0266-C20	80	Sapitinib	1	2019-02-05	51.6975	0.981185	0.0188151	0.14975
HCM-SANG-0266-C20	80	Sapitinib	2	2019-02-11	0.454989	0.681982	0.318018	0.14975
HCM-SANG-0266-C20	80	Sapitinib	2	2019-02-11	2.7679	0.861946	0.138054	0.14975
HCM-SANG-0266-C20	80	Sapitinib	2	2019-02-11	3.67426	0.882649	0.117351	0.14975
HCM-SANG-0266-C20	5	Uprosertib	1	2019-02-05	4.8791	0.85198	0.14802	0.0967803
HCM-SANG-0266-C20	5	Uprosertib	1	2019-02-05	4.23545	0.840285	0.159715	0.0967803
HCM-SANG-0266-C20	5	Uprosertib	1	2019-02-05	5.02611	0.854363	0.145637	0.0967803
HCM-SANG-0266-C20	5	Uprosertib	2	2019-02-11	0.855128	0.674637	0.325363	0.0967803
HCM-SANG-0266-C20	5	Uprosertib	2	2019-02-11	0.785765	0.664559	0.335441	0.0967803
HCM-SANG-0266-C20	5	Uprosertib	2	2019-02-11	2.84353	0.80444	0.19556	0.0967803
HCM-SANG-0266-C20	80	Uprosertib	1	2019-02-05	6.55191	0.874539	0.125461	0.0983928
HCM-SANG-0266-C20	80	Uprosertib	1	2019-02-05	6.08913	0.869165	0.130835	0.0983928
HCM-SANG-0266-C20	80	Uprosertib	1	2019-02-05	10.2071	0.903798	0.0962021	0.0983928
HCM-SANG-0266-C20	80	Uprosertib	2	2019-02-11	2.68277	0.798862	0.201138	0.0983928
HCM-SANG-0266-C20	80	Uprosertib	2	2019-02-11	0.996627	0.69263	0.30737	0.0983928
HCM-SANG-0266-C20	80	Uprosertib	2	2019-02-11	1.9142	0.764915	0.235085	0.0983928
HCM-SANG-0266-C20	5	Lapatinib	1	2019-02-05	2.63911	0.797274	0.202726	0.104348
HCM-SANG-0266-C20	5	Lapatinib	1	2019-02-05	7.14647	0.880714	0.119286	0.104348
HCM-SANG-0266-C20	5	Lapatinib	1	2019-02-05	5.80826	0.865619	0.134381	0.104348
HCM-SANG-0266-C20	5	Lapatinib	2	2019-02-11	1.84567	0.761095	0.238905	0.104348
HCM-SANG-0266-C20	5	Lapatinib	2	2019-02-11	1.32903	0.725466	0.274534	0.104348
HCM-SANG-0266-C20	5	Lapatinib	2	2019-02-11	1.15596	0.709721	0.290279	0.104348
HCM-SANG-0266-C20	80	Lapatinib	1	2019-02-05	7.81567	0.88685	0.11315	0.0956735
HCM-SANG-0266-C20	80	Lapatinib	1	2019-02-05	36.651	0.959348	0.0406524	0.0956735
HCM-SANG-0266-C20	80	Lapatinib	1	2019-02-05	22.7337	0.943106	0.0568942	0.0956735
HCM-SANG-0266-C20	80	Lapatinib	2	2019-02-11	3.39373	0.820869	0.179131	0.0956735
HCM-SANG-0266-C20	80	Lapatinib	2	2019-02-11	1.50415	0.739143	0.260857	0.0956735
HCM-SANG-0266-C20	80	Lapatinib	2	2019-02-11	5.30134	0.858581	0.141419	0.0956735
HCM-SANG-0266-C20	5	Luminespib	1	2019-02-05	0.0372027	0.73797	0.26203	0.162414
HCM-SANG-0266-C20	5	Luminespib	1	2019-02-05	0.0207155	0.670896	0.329104	0.162414
HCM-SANG-0266-C20	5	Luminespib	1	2019-02-05	0.0353712	0.732416	0.267584	0.162414
HCM-SANG-0266-C20	5	Luminespib	2	2019-02-11	0.0168111	0.645775	0.354225	0.162414
HCM-SANG-0266-C20	5	Luminespib	2	2019-02-11	0.0140422	0.623737	0.376263	0.162414
HCM-SANG-0266-C20	5	Luminespib	2	2019-02-11	0.0210036	0.672539	0.327461	0.162414
HCM-SANG-0266-C20	80	Luminespib	1	2019-02-05	0.021416	0.674847	0.325153	0.176123
HCM-SANG-0266-C20	80	Luminespib	1	2019-02-05	0.0240637	0.688571	0.311429	0.176123
HCM-SANG-0266-C20	80	Luminespib	1	2019-02-05	0.0261812	0.698378	0.301622	0.176123
HCM-SANG-0266-C20	80	Luminespib	2	2019-02-11	0.0235153	0.685872	0.314128	0.176123
HCM-SANG-0266-C20	80	Luminespib	2	2019-02-11	0.015002	0.631871	0.368129	0.176123
HCM-SANG-0266-C20	80	Luminespib	2	2019-02-11	0.0240463	0.688486	0.311514	0.176123
HCM-SANG-0266-C20	5	Alpelisib	1	2019-02-05	12.9509	0.917234	0.0827659	0.067559
HCM-SANG-0266-C20	5	Alpelisib	1	2019-02-05	10.6182	0.906134	0.0938656	0.067559
HCM-SANG-0266-C20	5	Alpelisib	1	2019-02-05	15.4242	0.926127	0.0738735	0.067559
HCM-SANG-0266-C20	5	Alpelisib	2	2019-02-11	4.19452	0.839462	0.160538	0.067559
HCM-SANG-0266-C20	5	Alpelisib	2	2019-02-11	2.99151	0.809234	0.190766	0.067559
HCM-SANG-0266-C20	5	Alpelisib	2	2019-02-11	3.39454	0.820891	0.179109	0.067559
HCM-SANG-0266-C20	80	Alpelisib	1	2019-02-05	28.4773	0.951358	0.0486415	0.120833
HCM-SANG-0266-C20	80	Alpelisib	1	2019-02-05	29.3443	0.952375	0.0476249	0.120833
HCM-SANG-0266-C20	80	Alpelisib	1	2019-02-05	27.3846	0.950004	0.0499959	0.120833
HCM-SANG-0266-C20	80	Alpelisib	2	2019-02-11	10.8981	0.90765	0.09235	0.120833
HCM-SANG-0266-C20	80	Alpelisib	2	2019-02-11	13.7834	0.920497	0.0795035	0.120833
HCM-SANG-0266-C20	80	Alpelisib	2	2019-02-11	14.883	0.924374	0.0756257	0.120833
HCM-SANG-0266-C20	5	Taselisib	1	2019-02-05	0.952013	0.687284	0.312716	0.126616
HCM-SANG-0266-C20	5	Taselisib	1	2019-02-05	1.17512	0.711594	0.288406	0.126616
HCM-SANG-0266-C20	5	Taselisib	1	2019-02-05	1.08671	0.702644	0.297356	0.126616
HCM-SANG-0266-C20	5	Taselisib	2	2019-02-11	0.284856	0.538384	0.461616	0.126616
HCM-SANG-0266-C20	5	Taselisib	2	2019-02-11	0.138496	0.446394	0.553606	0.126616
HCM-SANG-0266-C20	5	Taselisib	2	2019-02-11	0.127866	0.436268	0.563732	0.126616
HCM-SANG-0266-C20	80	Taselisib	1	2019-02-05	2.32224	0.784672	0.215328	0.102061
HCM-SANG-0266-C20	80	Taselisib	1	2019-02-05	7.58746	0.884844	0.115156	0.102061
HCM-SANG-0266-C20	80	Taselisib	1	2019-02-05	8.1032	0.889262	0.110738	0.102061
HCM-SANG-0266-C20	80	Taselisib	2	2019-02-11	0.436266	0.592305	0.407695	0.102061
HCM-SANG-0266-C20	80	Taselisib	2	2019-02-11	0.410346	0.584615	0.415385	0.102061
HCM-SANG-0266-C20	80	Taselisib	2	2019-02-11	0.961297	0.688419	0.311581	0.102061
HCM-SANG-0266-C20	5	SCH772984	1	2019-02-05	0.397485	0.665952	0.334048	0.109781
HCM-SANG-0266-C20	5	SCH772984	1	2019-02-05	0.603099	0.714558	0.285442	0.109781
HCM-SANG-0266-C20	5	SCH772984	1	2019-02-05	0.449189	0.680471	0.319529	0.109781
HCM-SANG-0266-C20	5	SCH772984	2	2019-02-11	0.110444	0.505928	0.494072	0.109781
HCM-SANG-0266-C20	5	SCH772984	2	2019-02-11	0.139495	0.535733	0.464267	0.109781
HCM-SANG-0266-C20	5	SCH772984	2	2019-02-11	0.180426	0.568406	0.431594	0.109781
HCM-SANG-0266-C20	80	SCH772984	1	2019-02-05	8.38362	0.930094	0.0699058	0.0952441
HCM-SANG-0266-C20	80	SCH772984	1	2019-02-05	27.3809	0.969665	0.0303347	0.0952441
HCM-SANG-0266-C20	80	SCH772984	1	2019-02-05	24.998	0.967561	0.0324395	0.0952441
HCM-SANG-0266-C20	80	SCH772984	2	2019-02-11	0.706379	0.732253	0.267747	0.0952441
HCM-SANG-0266-C20	80	SCH772984	2	2019-02-11	0.702352	0.731621	0.268379	0.0952441
HCM-SANG-0266-C20	80	SCH772984	2	2019-02-11	0.734913	0.736615	0.263385	0.0952441
HCM-SANG-0266-C20	5	Entinostat	1	2019-02-05	14.2693	0.922266	0.0777341	0.0964595
HCM-SANG-0266-C20	5	Entinostat	1	2019-02-05	14.7973	0.924088	0.0759122	0.0964595
HCM-SANG-0266-C20	5	Entinostat	1	2019-02-05	16.0641	0.928081	0.0719194	0.0964595
HCM-SANG-0266-C20	5	Entinostat	2	2019-02-11	6.85391	0.877769	0.122231	0.0964595
HCM-SANG-0266-C20	5	Entinostat	2	2019-02-11	8.57386	0.892957	0.107043	0.0964595
HCM-SANG-0266-C20	5	Entinostat	2	2019-02-11	12.0045	0.91312	0.0868801	0.0964595
HCM-SANG-0266-C20	80	Entinostat	1	2019-02-05	16.8463	0.930313	0.0696875	0.144546
HCM-SANG-0266-C20	80	Entinostat	1	2019-02-05	9.90563	0.901995	0.0980054	0.144546
HCM-SANG-0266-C20	80	Entinostat	1	2019-02-05	20.9893	0.939908	0.0600925	0.144546
HCM-SANG-0266-C20	80	Entinostat	2	2019-02-11	10.6768	0.906456	0.0935439	0.144546
HCM-SANG-0266-C20	80	Entinostat	2	2019-02-11	6.76776	0.876869	0.123131	0.144546
HCM-SANG-0266-C20	80	Entinostat	2	2019-02-11	9.85273	0.90167	0.0983301	0.144546
HCM-SANG-0266-C20	5	OSI-027	1	2019-02-05	6.46696	0.873593	0.126407	0.115393
HCM-SANG-0266-C20	5	OSI-027	1	2019-02-05	18.0902	0.933551	0.0664493	0.115393
HCM-SANG-0266-C20	5	OSI-027	1	2019-02-05	10.0338	0.902771	0.0972292	0.115393
HCM-SANG-0266-C20	5	OSI-027	2	2019-02-11	3.884	0.832851	0.167149	0.115393
HCM-SANG-0266-C20	5	OSI-027	2	2019-02-11	2.35912	0.786245	0.213755	0.115393
HCM-SANG-0266-C20	5	OSI-027	2	2019-02-11	3.55245	0.824982	0.175018	0.115393
HCM-SANG-0266-C20	80	OSI-027	1	2019-02-05	14.2549	0.922215	0.0777854	0.0627871
HCM-SANG-0266-C20	80	OSI-027	1	2019-02-05	61.5745	0.972191	0.0278088	0.0627871
HCM-SANG-0266-C20	80	OSI-027	1	2019-02-05	43.854	0.964296	0.0357037	0.0627871
HCM-SANG-0266-C20	80	OSI-027	2	2019-02-11	3.65146	0.827429	0.172571	0.0627871
HCM-SANG-0266-C20	80	OSI-027	2	2019-02-11	4.61264	0.847404	0.152596	0.0627871
HCM-SANG-0266-C20	80	OSI-027	2	2019-02-11	10.323	0.90447	0.0955297	0.0627871
HCM-SANG-0266-C20	5	LGK974	1	2019-02-05	32.258	0.955463	0.044537	0.0955618
HCM-SANG-0266-C20	5	LGK974	1	2019-02-05	95.5268	0.980016	0.0199837	0.0955618
HCM-SANG-0266-C20	5	LGK974	1	2019-02-05	68.4984	0.974317	0.0256832	0.0955618
HCM-SANG-0266-C20	5	LGK974	2	2019-02-11	53.5935	0.969178	0.0308216	0.0955618
HCM-SANG-0266-C20	5	LGK974	2	2019-02-11	23.4889	0.944373	0.0556273	0.0955618
HCM-SANG-0266-C20	5	LGK974	2	2019-02-11	75.7454	0.976183	0.0238167	0.0955618
HCM-SANG-0266-C20	80	LGK974	1	2019-02-05	20.3641	0.938657	0.0613428	0.0940471
HCM-SANG-0266-C20	80	LGK974	1	2019-02-05	83.1317	0.977797	0.0222033	0.0940471
HCM-SANG-0266-C20	80	LGK974	1	2019-02-05	106.765	0.98164	0.0183602	0.0940471
HCM-SANG-0266-C20	80	LGK974	2	2019-02-11	60.5871	0.971855	0.0281451	0.0940471
HCM-SANG-0266-C20	80	LGK974	2	2019-02-11	30.13	0.953255	0.0467447	0.0940471
HCM-SANG-0266-C20	80	LGK974	2	2019-02-11	90.9564	0.979258	0.0207417	0.0940471
HCM-SANG-0266-C20	5	I-BET-762	1	2019-02-05	7.51257	0.884167	0.115833	0.161053
HCM-SANG-0266-C20	5	I-BET-762	1	2019-02-05	21.5348	0.940951	0.0590485	0.161053
HCM-SANG-0266-C20	5	I-BET-762	1	2019-02-05	10.4143	0.904992	0.0950078	0.161053
HCM-SANG-0266-C20	5	I-BET-762	2	2019-02-11	4.14218	0.838394	0.161606	0.161053
HCM-SANG-0266-C20	5	I-BET-762	2	2019-02-11	3.98629	0.835104	0.164896	0.161053
HCM-SANG-0266-C20	5	I-BET-762	2	2019-02-11	6.00189	0.868088	0.131912	0.161053
HCM-SANG-0266-C20	80	I-BET-762	1	2019-02-05	12.5331	0.915476	0.0845245	0.137111
HCM-SANG-0266-C20	80	I-BET-762	1	2019-02-05	27.2265	0.949801	0.0501992	0.137111
HCM-SANG-0266-C20	80	I-BET-762	1	2019-02-05	58.233	0.971014	0.0289855	0.137111
HCM-SANG-0266-C20	80	I-BET-762	2	2019-02-11	8.61978	0.893302	0.106698	0.137111
HCM-SANG-0266-C20	80	I-BET-762	2	2019-02-11	5.59095	0.862709	0.137291	0.137111
HCM-SANG-0266-C20	80	I-BET-762	2	2019-02-11	20.3324	0.938592	0.0614078	0.137111
HCM-SANG-0266-C20	5	Entospletinib	1	2019-02-05	34.7905	0.9578	0.0421996	0.0932152
HCM-SANG-0266-C20	5	Entospletinib	1	2019-02-05	39.9484	0.961796	0.0382044	0.0932152
HCM-SANG-0266-C20	5	Entospletinib	1	2019-02-05	104.236	0.981301	0.0186992	0.0932152
HCM-SANG-0266-C20	5	Entospletinib	2	2019-02-11	42.4877	0.963465	0.0365352	0.0932152
HCM-SANG-0266-C20	5	Entospletinib	2	2019-02-11	74.2278	0.975818	0.0241818	0.0932152
HCM-SANG-0266-C20	5	Entospletinib	2	2019-02-11	101.942	0.980981	0.0190192	0.0932152
HCM-SANG-0266-C20	80	Entospletinib	1	2019-02-05	93.5431	0.979695	0.0203049	0.118903
HCM-SANG-0266-C20	80	Entospletinib	1	2019-02-05	84.3966	0.978049	0.0219514	0.118903
HCM-SANG-0266-C20	80	Entospletinib	1	2019-02-05	97.5048	0.980325	0.0196747	0.118903
HCM-SANG-0266-C20	80	Entospletinib	2	2019-02-11	99.387	0.98061	0.0193905	0.118903
HCM-SANG-0266-C20	80	Entospletinib	2	2019-02-11	42.7131	0.963605	0.036395	0.118903
HCM-SANG-0266-C20	80	Entospletinib	2	2019-02-11	105.371	0.981455	0.0185453	0.118903
HCM-SANG-0266-C20	5	Ribociclib	1	2019-02-05	19.6341	0.980427	0.0195731	0.0836346
HCM-SANG-0266-C20	5	Ribociclib	1	2019-02-05	9.51837	0.966366	0.0336335	0.0836346
HCM-SANG-0266-C20	5	Ribociclib	1	2019-02-05	17.0409	0.978206	0.0217938	0.0836346
HCM-SANG-0266-C20	5	Ribociclib	2	2019-02-11	7.72587	0.960858	0.0391424	0.0836346
HCM-SANG-0266-C20	5	Ribociclib	2	2019-02-11	6.75173	0.956883	0.0431174	0.0836346
HCM-SANG-0266-C20	5	Ribociclib	2	2019-02-11	6.63064	0.956322	0.0436776	0.0836346
HCM-SANG-0266-C20	80	Ribociclib	1	2019-02-05	10.0582	0.9677	0.0322995	0.121489
HCM-SANG-0266-C20	80	Ribociclib	1	2019-02-05	12.984	0.973266	0.0267338	0.121489
HCM-SANG-0266-C20	80	Ribociclib	1	2019-02-05	14.4534	0.975327	0.0246728	0.121489
HCM-SANG-0266-C20	80	Ribociclib	2	2019-02-11	5.94476	0.952805	0.0471951	0.121489
HCM-SANG-0266-C20	80	Ribociclib	2	2019-02-11	0.877859	0.843287	0.156713	0.121489
HCM-SANG-0266-C20	80	Ribociclib	2	2019-02-11	20.0204	0.980715	0.0192849	0.121489
HCM-SANG-0266-C20	5	AZD4547	1	2019-02-05	101.735	0.980951	0.0190487	0.0599913
HCM-SANG-0266-C20	5	AZD4547	1	2019-02-05	100.737	0.980808	0.0191923	0.0599913
HCM-SANG-0266-C20	5	AZD4547	1	2019-02-05	93.1893	0.979637	0.0203634	0.0599913
HCM-SANG-0266-C20	5	AZD4547	2	2019-02-11	22.3251	0.942392	0.0576079	0.0599913
HCM-SANG-0266-C20	5	AZD4547	2	2019-02-11	97.232	0.980283	0.0197167	0.0599913
HCM-SANG-0266-C20	5	AZD4547	2	2019-02-11	71.2661	0.975068	0.0249323	0.0599913
HCM-SANG-0266-C20	80	AZD4547	1	2019-02-05	93.0861	0.979619	0.0203805	0.134183
HCM-SANG-0266-C20	80	AZD4547	1	2019-02-05	100.034	0.980705	0.0192949	0.134183
HCM-SANG-0266-C20	80	AZD4547	1	2019-02-05	83.4866	0.977868	0.022132	0.134183
HCM-SANG-0266-C20	80	AZD4547	2	2019-02-11	99.4886	0.980625	0.0193754	0.134183
HCM-SANG-0266-C20	80	AZD4547	2	2019-02-11	39.1641	0.961244	0.0387559	0.134183
HCM-SANG-0266-C20	80	AZD4547	2	2019-02-11	97.2669	0.980289	0.0197113	0.134183
HCM-SANG-0266-C20	5	MG-132	1	2019-02-05	0.0541804	0.340679	0.659321	0.12711
HCM-SANG-0266-C20	5	MG-132	1	2019-02-05	0.0833568	0.40028	0.59972	0.12711
HCM-SANG-0266-C20	5	MG-132	1	2019-02-05	0.0403461	0.301762	0.698238	0.12711
HCM-SANG-0266-C20	5	MG-132	1	2019-02-05	0.0845427	0.402277	0.597723	0.12711
HCM-SANG-0266-C20	5	MG-132	1	2019-02-05	0.0693843	0.374565	0.625435	0.12711
HCM-SANG-0266-C20	5	MG-132	1	2019-02-05	0.0776383	0.390268	0.609732	0.12711
HCM-SANG-0266-C20	5	MG-132	2	2019-02-11	0.0427392	0.309225	0.690775	0.12711
HCM-SANG-0266-C20	5	MG-132	2	2019-02-11	0.0337427	0.279103	0.720897	0.12711
HCM-SANG-0266-C20	5	MG-132	2	2019-02-11	0.0313071	0.269839	0.730161	0.12711
HCM-SANG-0266-C20	5	MG-132	2	2019-02-11	0.0411909	0.304437	0.695563	0.12711
HCM-SANG-0266-C20	5	MG-132	2	2019-02-11	0.0590115	0.352267	0.647733	0.12711
HCM-SANG-0266-C20	5	MG-132	2	2019-02-11	0.0701233	0.376038	0.623962	0.12711
HCM-SANG-0266-C20	80	MG-132	1	2019-02-05	0.052929	0.337531	0.662469	0.112668
HCM-SANG-0266-C20	80	MG-132	1	2019-02-05	0.0651915	0.365934	0.634066	0.112668
HCM-SANG-0266-C20	80	MG-132	1	2019-02-05	0.0500716	0.330097	0.669903	0.112668
HCM-SANG-0266-C20	80	MG-132	1	2019-02-05	0.0749449	0.385318	0.614682	0.112668
HCM-SANG-0266-C20	80	MG-132	1	2019-02-05	0.0543493	0.341099	0.658901	0.112668
HCM-SANG-0266-C20	80	MG-132	1	2019-02-05	0.0443572	0.314076	0.685924	0.112668
HCM-SANG-0266-C20	80	MG-132	2	2019-02-11	0.0295251	0.262695	0.737305	0.112668
HCM-SANG-0266-C20	80	MG-132	2	2019-02-11	0.0194501	0.214617	0.785383	0.112668
HCM-SANG-0266-C20	80	MG-132	2	2019-02-11	0.0410004	0.303838	0.696162	0.112668
HCM-SANG-0266-C20	80	MG-132	2	2019-02-11	0.0557063	0.344433	0.655567	0.112668
HCM-SANG-0266-C20	80	MG-132	2	2019-02-11	0.0536527	0.339359	0.660641	0.112668
HCM-SANG-0266-C20	80	MG-132	2	2019-02-11	0.0838835	0.401171	0.598829	0.112668
HCM-SANG-0266-C20	5	Venetoclax	1	2019-02-05	1.54921	0.92634	0.0736603	0.124701
HCM-SANG-0266-C20	5	Venetoclax	1	2019-02-05	9.44908	0.97985	0.02015	0.124701
HCM-SANG-0266-C20	5	Venetoclax	1	2019-02-05	4.80001	0.966576	0.0334237	0.124701
HCM-SANG-0266-C20	5	Venetoclax	2	2019-02-11	2.42385	0.945568	0.0544322	0.124701
HCM-SANG-0266-C20	5	Venetoclax	2	2019-02-11	4.91219	0.967138	0.0328623	0.124701
HCM-SANG-0266-C20	5	Venetoclax	2	2019-02-11	5.66617	0.970421	0.029579	0.124701
HCM-SANG-0266-C20	80	Venetoclax	1	2019-02-05	2.6181	0.948408	0.0515921	0.115566
HCM-SANG-0266-C20	80	Venetoclax	1	2019-02-05	8.96732	0.979034	0.0209664	0.115566
HCM-SANG-0266-C20	80	Venetoclax	1	2019-02-05	11.0348	0.982097	0.017903	0.115566
HCM-SANG-0266-C20	80	Venetoclax	2	2019-02-11	1.88217	0.935298	0.0647018	0.115566
HCM-SANG-0266-C20	80	Venetoclax	2	2019-02-11	3.39506	0.957057	0.0429432	0.115566
HCM-SANG-0266-C20	80	Venetoclax	2	2019-02-11	5.05734	0.967833	0.0321669	0.115566
HCM-SANG-0266-C20	5	AZD6738	1	2019-02-05	3.8338	0.831717	0.168283	0.0924914
HCM-SANG-0266-C20	5	AZD6738	1	2019-02-05	4.20275	0.839628	0.160372	0.0924914
HCM-SANG-0266-C20	5	AZD6738	1	2019-02-05	4.47748	0.844945	0.155055	0.0924914
HCM-SANG-0266-C20	5	AZD6738	2	2019-02-11	1.58077	0.744551	0.255449	0.0924914
HCM-SANG-0266-C20	5	AZD6738	2	2019-02-11	3.48533	0.823273	0.176727	0.0924914
HCM-SANG-0266-C20	5	AZD6738	2	2019-02-11	2.81325	0.80342	0.19658	0.0924914
HCM-SANG-0266-C20	80	AZD6738	1	2019-02-05	3.33858	0.819381	0.180619	0.113421
HCM-SANG-0266-C20	80	AZD6738	1	2019-02-05	4.17252	0.839015	0.160985	0.113421
HCM-SANG-0266-C20	80	AZD6738	1	2019-02-05	4.57699	0.846765	0.153235	0.113421
HCM-SANG-0266-C20	80	AZD6738	2	2019-02-11	3.98229	0.835017	0.164983	0.113421
HCM-SANG-0266-C20	80	AZD6738	2	2019-02-11	1.75693	0.755887	0.244113	0.113421
HCM-SANG-0266-C20	80	AZD6738	2	2019-02-11	3.90906	0.83341	0.16659	0.113421
HCM-SANG-0266-C20	5	Vinorelbine	1	2019-02-05	0.0830857	0.890911	0.109089	0.124407
HCM-SANG-0266-C20	5	Vinorelbine	1	2019-02-05	0.0387736	0.832703	0.167297	0.124407
HCM-SANG-0266-C20	5	Vinorelbine	1	2019-02-05	0.0699092	0.87917	0.12083	0.124407
HCM-SANG-0266-C20	5	Vinorelbine	2	2019-02-11	0.031757	0.814796	0.185204	0.124407
HCM-SANG-0266-C20	5	Vinorelbine	2	2019-02-11	0.0411255	0.837781	0.162219	0.124407
HCM-SANG-0266-C20	5	Vinorelbine	2	2019-02-11	0.0361861	0.826627	0.173373	0.124407
HCM-SANG-0266-C20	80	Vinorelbine	1	2019-02-05	0.0530007	0.858562	0.141438	0.125018
HCM-SANG-0266-C20	80	Vinorelbine	1	2019-02-05	0.119016	0.912643	0.0873566	0.125018
HCM-SANG-0266-C20	80	Vinorelbine	1	2019-02-05	0.0476184	0.850009	0.149991	0.125018
HCM-SANG-0266-C20	80	Vinorelbine	2	2019-02-11	0.04281	0.841189	0.158811	0.125018
HCM-SANG-0266-C20	80	Vinorelbine	2	2019-02-11	0.0271597	0.800048	0.199952	0.125018
HCM-SANG-0266-C20	80	Vinorelbine	2	2019-02-11	0.0335333	0.819782	0.180218	0.125018
HCM-SANG-0266-C20	5	Tivozanib	1	2019-02-05	8.47127	0.978111	0.0218894	0.0810279
HCM-SANG-0266-C20	5	Tivozanib	1	2019-02-05	10.141	0.980905	0.0190952	0.0810279
HCM-SANG-0266-C20	5	Tivozanib	1	2019-02-05	10.4236	0.981301	0.0186992	0.0810279
HCM-SANG-0266-C20	5	Tivozanib	2	2019-02-11	8.7944	0.978722	0.021278	0.0810279
HCM-SANG-0266-C20	5	Tivozanib	2	2019-02-11	9.72113	0.98028	0.0197199	0.0810279
HCM-SANG-0266-C20	5	Tivozanib	2	2019-02-11	9.04049	0.979162	0.0208376	0.0810279
HCM-SANG-0266-C20	80	Tivozanib	1	2019-02-05	8.91738	0.978945	0.0210553	0.1417
HCM-SANG-0266-C20	80	Tivozanib	1	2019-02-05	7.66775	0.976401	0.0235985	0.1417
HCM-SANG-0266-C20	80	Tivozanib	1	2019-02-05	8.23331	0.977634	0.0223658	0.1417
HCM-SANG-0266-C20	80	Tivozanib	2	2019-02-11	9.56264	0.980032	0.0199679	0.1417
HCM-SANG-0266-C20	80	Tivozanib	2	2019-02-11	9.02429	0.979134	0.0208659	0.1417
HCM-SANG-0266-C20	80	Tivozanib	2	2019-02-11	9.20221	0.979441	0.0205592	0.1417
HCM-SANG-0266-C20	5	AZD0156	1	2019-02-05	40.6753	0.980945	0.0190553	0.0824542
HCM-SANG-0266-C20	5	AZD0156	1	2019-02-05	29.8636	0.975923	0.0240768	0.0824542
HCM-SANG-0266-C20	5	AZD0156	1	2019-02-05	12.8509	0.955334	0.0446659	0.0824542
HCM-SANG-0266-C20	5	AZD0156	2	2019-02-11	8.48073	0.940319	0.0596807	0.0824542
HCM-SANG-0266-C20	5	AZD0156	2	2019-02-11	5.14577	0.916877	0.0831227	0.0824542
HCM-SANG-0266-C20	5	AZD0156	2	2019-02-11	17.8446	0.964739	0.035261	0.0824542
HCM-SANG-0266-C20	80	AZD0156	1	2019-02-05	9.15571	0.943372	0.0566278	0.144619
HCM-SANG-0266-C20	80	AZD0156	1	2019-02-05	24.3314	0.971938	0.0280621	0.144619
HCM-SANG-0266-C20	80	AZD0156	1	2019-02-05	11.1039	0.950479	0.0495212	0.144619
HCM-SANG-0266-C20	80	AZD0156	2	2019-02-11	29.7483	0.975853	0.0241469	0.144619
HCM-SANG-0266-C20	80	AZD0156	2	2019-02-11	4.56417	0.910281	0.0897191	0.144619
HCM-SANG-0266-C20	80	AZD0156	2	2019-02-11	16.9301	0.963363	0.0366371	0.144619
HCM-SANG-0266-C20	5	AZD6482	1	2019-02-05	101.704	0.980947	0.0190532	0.106992
HCM-SANG-0266-C20	5	AZD6482	1	2019-02-05	61.776	0.972259	0.0277413	0.106992
HCM-SANG-0266-C20	5	AZD6482	1	2019-02-05	22.1369	0.942056	0.0579435	0.106992
HCM-SANG-0266-C20	5	AZD6482	2	2019-02-11	68.0793	0.974199	0.0258014	0.106992
HCM-SANG-0266-C20	5	AZD6482	2	2019-02-11	10.1871	0.903681	0.0963193	0.106992
HCM-SANG-0266-C20	5	AZD6482	2	2019-02-11	69.4529	0.974581	0.0254185	0.106992
HCM-SANG-0266-C20	80	AZD6482	1	2019-02-05	42.0409	0.963183	0.0368168	0.162568
HCM-SANG-0266-C20	80	AZD6482	1	2019-02-05	65.201	0.973352	0.0266478	0.162568
HCM-SANG-0266-C20	80	AZD6482	1	2019-02-05	62.388	0.972462	0.0275384	0.162568
HCM-SANG-0266-C20	80	AZD6482	2	2019-02-11	41.147	0.962605	0.0373953	0.162568
HCM-SANG-0266-C20	80	AZD6482	2	2019-02-11	16.9092	0.930485	0.0695148	0.162568
HCM-SANG-0266-C20	80	AZD6482	2	2019-02-11	24.2411	0.945572	0.0544282	0.162568
HCM-SANG-0266-C20	5	BMS-754807	1	2019-02-05	0.612846	0.634452	0.365548	0.110957
HCM-SANG-0266-C20	5	BMS-754807	1	2019-02-05	0.374361	0.57305	0.42695	0.110957
HCM-SANG-0266-C20	5	BMS-754807	1	2019-02-05	0.300685	0.545267	0.454733	0.110957
HCM-SANG-0266-C20	5	BMS-754807	2	2019-02-11	0.219661	0.505216	0.494784	0.110957
HCM-SANG-0266-C20	5	BMS-754807	2	2019-02-11	0.169717	0.472272	0.527728	0.110957
HCM-SANG-0266-C20	5	BMS-754807	2	2019-02-11	0.289015	0.54023	0.45977	0.110957
HCM-SANG-0266-C20	80	BMS-754807	1	2019-02-05	0.486681	0.60597	0.39403	0.121672
HCM-SANG-0266-C20	80	BMS-754807	1	2019-02-05	0.641314	0.640003	0.359997	0.121672
HCM-SANG-0266-C20	80	BMS-754807	1	2019-02-05	0.478982	0.603983	0.396017	0.121672
HCM-SANG-0266-C20	80	BMS-754807	2	2019-02-11	0.598327	0.631512	0.368488	0.121672
HCM-SANG-0266-C20	80	BMS-754807	2	2019-02-11	0.190181	0.486804	0.513196	0.121672
HCM-SANG-0266-C20	80	BMS-754807	2	2019-02-11	0.377218	0.57401	0.42599	0.121672
HCM-SANG-0270-C20	5	Camptothecin	1	2018-10-15	0.0649461	0.86334	0.13666	0.127686
HCM-SANG-0270-C20	5	Camptothecin	1	2018-10-15	0.0363048	0.817006	0.182994	0.127686
HCM-SANG-0270-C20	5	Camptothecin	1	2018-10-15	0.0684163	0.867063	0.132937	0.127686
HCM-SANG-0270-C20	5	Camptothecin	2	2018-10-23	0.0825818	0.879931	0.120069	0.127686
HCM-SANG-0270-C20	5	Camptothecin	2	2018-10-23	0.122144	0.903764	0.0962363	0.127686
HCM-SANG-0270-C20	5	Camptothecin	2	2018-10-23	0.0708103	0.869484	0.130516	0.127686
HCM-SANG-0270-C20	80	Camptothecin	1	2018-10-15	0.134302	0.908957	0.0910426	0.101193
HCM-SANG-0270-C20	80	Camptothecin	1	2018-10-15	0.147883	0.914003	0.085997	0.101193
HCM-SANG-0270-C20	80	Camptothecin	1	2018-10-15	0.226255	0.933664	0.0663362	0.101193
HCM-SANG-0270-C20	80	Camptothecin	2	2018-10-23	0.116931	0.901301	0.0986991	0.101193
HCM-SANG-0270-C20	80	Camptothecin	2	2018-10-23	0.133399	0.908595	0.0914047	0.101193
HCM-SANG-0270-C20	80	Camptothecin	2	2018-10-23	0.067108	0.86569	0.13431	0.101193
HCM-SANG-0270-C20	5	Cisplatin	1	2018-10-15	8.69055	0.931966	0.0680345	0.14036
HCM-SANG-0270-C20	5	Cisplatin	1	2018-10-15	7.13775	0.923202	0.0767979	0.14036
HCM-SANG-0270-C20	5	Cisplatin	1	2018-10-15	37.6154	0.974153	0.0258472	0.14036
HCM-SANG-0270-C20	5	Cisplatin	2	2018-10-23	6.16376	0.91609	0.0839104	0.14036
HCM-SANG-0270-C20	5	Cisplatin	2	2018-10-23	8.58551	0.931449	0.0685507	0.14036
HCM-SANG-0270-C20	5	Cisplatin	2	2018-10-23	4.77714	0.9025	0.0975	0.14036
HCM-SANG-0270-C20	80	Cisplatin	1	2018-10-15	11.1998	0.942013	0.0579873	0.110455
HCM-SANG-0270-C20	80	Cisplatin	1	2018-10-15	13.0094	0.947328	0.0526723	0.110455
HCM-SANG-0270-C20	80	Cisplatin	1	2018-10-15	14.9184	0.951811	0.0481894	0.110455
HCM-SANG-0270-C20	80	Cisplatin	2	2018-10-23	5.7466	0.912511	0.0874889	0.110455
HCM-SANG-0270-C20	80	Cisplatin	2	2018-10-23	10.8176	0.940717	0.0592834	0.110455
HCM-SANG-0270-C20	80	Cisplatin	2	2018-10-23	4.50457	0.899139	0.100861	0.110455
HCM-SANG-0270-C20	5	Docetaxel	1	2018-10-15	0.0122368	0.89077	0.10923	0.0795742
HCM-SANG-0270-C20	5	Docetaxel	1	2018-10-15	0.00781183	0.860544	0.139456	0.0795742
HCM-SANG-0270-C20	5	Docetaxel	1	2018-10-15	0.0134162	0.896324	0.103676	0.0795742
HCM-SANG-0270-C20	5	Docetaxel	2	2018-10-23	0.0151675	0.903394	0.0966063	0.0795742
HCM-SANG-0270-C20	5	Docetaxel	2	2018-10-23	0.0433881	0.949502	0.0504982	0.0795742
HCM-SANG-0270-C20	5	Docetaxel	2	2018-10-23	0.127879	0.975617	0.0243832	0.0795742
HCM-SANG-0270-C20	80	Docetaxel	1	2018-10-15	0.0221844	0.922947	0.0770528	0.0974384
HCM-SANG-0270-C20	80	Docetaxel	1	2018-10-15	0.0472835	0.952254	0.0477464	0.0974384
HCM-SANG-0270-C20	80	Docetaxel	1	2018-10-15	0.0198378	0.917559	0.082441	0.0974384
HCM-SANG-0270-C20	80	Docetaxel	2	2018-10-23	0.00437788	0.813864	0.186136	0.0974384
HCM-SANG-0270-C20	80	Docetaxel	2	2018-10-23	0.0025527	0.763102	0.236898	0.0974384
HCM-SANG-0270-C20	80	Docetaxel	2	2018-10-23	0.00339382	0.790724	0.209276	0.0974384
HCM-SANG-0270-C20	5	Navitoclax	1	2018-10-15	0.464012	0.775694	0.224306	0.125022
HCM-SANG-0270-C20	5	Navitoclax	1	2018-10-15	0.525381	0.787615	0.212385	0.125022
HCM-SANG-0270-C20	5	Navitoclax	1	2018-10-15	0.568688	0.795036	0.204964	0.125022
HCM-SANG-0270-C20	5	Navitoclax	2	2018-10-23	0.393974	0.759483	0.240517	0.125022
HCM-SANG-0270-C20	5	Navitoclax	2	2018-10-23	0.823167	0.827727	0.172273	0.125022
HCM-SANG-0270-C20	5	Navitoclax	2	2018-10-23	1.0644	0.848451	0.151549	0.125022
HCM-SANG-0270-C20	80	Navitoclax	1	2018-10-15	0.621806	0.803229	0.196771	0.163541
HCM-SANG-0270-C20	80	Navitoclax	1	2018-10-15	0.399331	0.760842	0.239158	0.163541
HCM-SANG-0270-C20	80	Navitoclax	1	2018-10-15	1.26274	0.861291	0.138709	0.163541
HCM-SANG-0270-C20	80	Navitoclax	2	2018-10-23	0.385829	0.757373	0.242627	0.163541
HCM-SANG-0270-C20	80	Navitoclax	2	2018-10-23	1.30624	0.863745	0.136255	0.163541
HCM-SANG-0270-C20	80	Navitoclax	2	2018-10-23	0.827997	0.828217	0.171783	0.163541
HCM-SANG-0270-C20	5	Vorinostat	1	2018-10-15	4.14211	0.82826	0.17174	0.126065
HCM-SANG-0270-C20	5	Vorinostat	1	2018-10-15	4.6697	0.838117	0.161883	0.126065
HCM-SANG-0270-C20	5	Vorinostat	1	2018-10-15	4.01796	0.825701	0.174299	0.126065
HCM-SANG-0270-C20	5	Vorinostat	2	2018-10-23	3.64472	0.817346	0.182654	0.126065
HCM-SANG-0270-C20	5	Vorinostat	2	2018-10-23	5.52067	0.851268	0.148732	0.126065
HCM-SANG-0270-C20	5	Vorinostat	2	2018-10-23	6.30933	0.86124	0.13876	0.126065
HCM-SANG-0270-C20	80	Vorinostat	1	2018-10-15	6.07042	0.858405	0.141595	0.126244
HCM-SANG-0270-C20	80	Vorinostat	1	2018-10-15	5.91774	0.856513	0.143487	0.126244
HCM-SANG-0270-C20	80	Vorinostat	1	2018-10-15	8.50879	0.88189	0.11811	0.126244
HCM-SANG-0270-C20	80	Vorinostat	2	2018-10-23	5.59781	0.852326	0.147674	0.126244
HCM-SANG-0270-C20	80	Vorinostat	2	2018-10-23	4.17917	0.829005	0.170995	0.126244
HCM-SANG-0270-C20	80	Vorinostat	2	2018-10-23	3.03795	0.801125	0.198875	0.126244
HCM-SANG-0270-C20	5	Nilotinib	1	2018-10-15	78.4145	0.970712	0.0292885	0.0661991
HCM-SANG-0270-C20	5	Nilotinib	1	2018-10-15	42.8956	0.95604	0.0439598	0.0661991
HCM-SANG-0270-C20	5	Nilotinib	1	2018-10-15	84.9647	0.97228	0.0277196	0.0661991
HCM-SANG-0270-C20	5	Nilotinib	2	2018-10-23	50.3206	0.960461	0.0395393	0.0661991
HCM-SANG-0270-C20	5	Nilotinib	2	2018-10-23	150.514	0.981382	0.0186176	0.0661991
HCM-SANG-0270-C20	5	Nilotinib	2	2018-10-23	117.754	0.977889	0.0221111	0.0661991
HCM-SANG-0270-C20	80	Nilotinib	1	2018-10-15	28.2439	0.942333	0.0576668	0.115142
HCM-SANG-0270-C20	80	Nilotinib	1	2018-10-15	81.6375	0.971509	0.0284907	0.115142
HCM-SANG-0270-C20	80	Nilotinib	1	2018-10-15	17.9779	0.92355	0.07645	0.115142
HCM-SANG-0270-C20	80	Nilotinib	2	2018-10-23	58.8542	0.964405	0.0355952	0.115142
HCM-SANG-0270-C20	80	Nilotinib	2	2018-10-23	71.1205	0.968691	0.0313086	0.115142
HCM-SANG-0270-C20	80	Nilotinib	2	2018-10-23	47.0919	0.958675	0.0413246	0.115142
HCM-SANG-0270-C20	5	Olaparib	1	2018-10-15	14.3896	0.912594	0.0874057	0.171818
HCM-SANG-0270-C20	5	Olaparib	1	2018-10-15	16.4239	0.919243	0.0807569	0.171818
HCM-SANG-0270-C20	5	Olaparib	1	2018-10-15	28.6341	0.942836	0.0571638	0.171818
HCM-SANG-0270-C20	5	Olaparib	2	2018-10-23	15.118	0.915126	0.0848737	0.171818
HCM-SANG-0270-C20	5	Olaparib	2	2018-10-23	19.7132	0.927746	0.0722544	0.171818
HCM-SANG-0270-C20	5	Olaparib	2	2018-10-23	9.89195	0.89141	0.10859	0.171818
HCM-SANG-0270-C20	80	Olaparib	1	2018-10-15	10.3858	0.894364	0.105636	0.116683
HCM-SANG-0270-C20	80	Olaparib	1	2018-10-15	20.5226	0.929517	0.0704826	0.116683
HCM-SANG-0270-C20	80	Olaparib	1	2018-10-15	29.1003	0.943423	0.0565766	0.116683
HCM-SANG-0270-C20	80	Olaparib	2	2018-10-23	21.0643	0.930645	0.0693546	0.116683
HCM-SANG-0270-C20	80	Olaparib	2	2018-10-23	116.089	0.977668	0.0223317	0.116683
HCM-SANG-0270-C20	80	Olaparib	2	2018-10-23	18.9713	0.926023	0.0739773	0.116683
HCM-SANG-0270-C20	5	Axitinib	1	2018-10-15	8.35395	0.880689	0.119311	0.144874
HCM-SANG-0270-C20	5	Axitinib	1	2018-10-15	4.6111	0.837096	0.162904	0.144874
HCM-SANG-0270-C20	5	Axitinib	1	2018-10-15	6.41948	0.862499	0.137501	0.144874
HCM-SANG-0270-C20	5	Axitinib	2	2018-10-23	5.50281	0.851021	0.148979	0.144874
HCM-SANG-0270-C20	5	Axitinib	2	2018-10-23	13.6309	0.909749	0.0902511	0.144874
HCM-SANG-0270-C20	5	Axitinib	2	2018-10-23	13.3816	0.908763	0.091237	0.144874
HCM-SANG-0270-C20	80	Axitinib	1	2018-10-15	13.2102	0.908069	0.0919308	0.0934362
HCM-SANG-0270-C20	80	Axitinib	1	2018-10-15	16.6871	0.920014	0.0799858	0.0934362
HCM-SANG-0270-C20	80	Axitinib	1	2018-10-15	24.8217	0.93741	0.0625898	0.0934362
HCM-SANG-0270-C20	80	Axitinib	2	2018-10-23	9.07116	0.886007	0.113993	0.0934362
HCM-SANG-0270-C20	80	Axitinib	2	2018-10-23	5.33494	0.848639	0.151361	0.0934362
HCM-SANG-0270-C20	80	Axitinib	2	2018-10-23	5.31264	0.848315	0.151685	0.0934362
HCM-SANG-0270-C20	5	AZD7762	1	2018-10-15	0.263222	0.717272	0.282728	0.125015
HCM-SANG-0270-C20	5	AZD7762	1	2018-10-15	0.284062	0.725476	0.274524	0.125015
HCM-SANG-0270-C20	5	AZD7762	1	2018-10-15	0.310605	0.734963	0.265037	0.125015
HCM-SANG-0270-C20	5	AZD7762	2	2018-10-23	0.595688	0.799315	0.200685	0.125015
HCM-SANG-0270-C20	5	AZD7762	2	2018-10-23	0.707866	0.814786	0.185214	0.125015
HCM-SANG-0270-C20	5	AZD7762	2	2018-10-23	0.821218	0.827528	0.172472	0.125015
HCM-SANG-0270-C20	80	AZD7762	1	2018-10-15	0.937413	0.838416	0.161584	0.113301
HCM-SANG-0270-C20	80	AZD7762	1	2018-10-15	0.741559	0.818833	0.181167	0.113301
HCM-SANG-0270-C20	80	AZD7762	1	2018-10-15	1.40857	0.869105	0.130895	0.113301
HCM-SANG-0270-C20	80	AZD7762	2	2018-10-23	0.392467	0.759096	0.240904	0.113301
HCM-SANG-0270-C20	80	AZD7762	2	2018-10-23	0.329714	0.741223	0.258777	0.113301
HCM-SANG-0270-C20	80	AZD7762	2	2018-10-23	0.471532	0.777256	0.222744	0.113301
HCM-SANG-0270-C20	5	SB216763	1	2018-10-15	13.8675	0.910661	0.0893393	0.115737
HCM-SANG-0270-C20	5	SB216763	1	2018-10-15	16.9048	0.920639	0.0793612	0.115737
HCM-SANG-0270-C20	5	SB216763	1	2018-10-15	34.4913	0.949294	0.0507063	0.115737
HCM-SANG-0270-C20	5	SB216763	2	2018-10-23	20.6203	0.929724	0.0702758	0.115737
HCM-SANG-0270-C20	5	SB216763	2	2018-10-23	61.7782	0.965551	0.0344489	0.115737
HCM-SANG-0270-C20	5	SB216763	2	2018-10-23	31.7885	0.946545	0.0534553	0.115737
HCM-SANG-0270-C20	80	SB216763	1	2018-10-15	133.175	0.979712	0.0202884	0.0924601
HCM-SANG-0270-C20	80	SB216763	1	2018-10-15	25.7296	0.938814	0.061186	0.0924601
HCM-SANG-0270-C20	80	SB216763	1	2018-10-15	113.079	0.977256	0.0227442	0.0924601
HCM-SANG-0270-C20	80	SB216763	2	2018-10-23	31.589	0.946327	0.0536726	0.0924601
HCM-SANG-0270-C20	80	SB216763	2	2018-10-23	20.3997	0.929255	0.0707446	0.0924601
HCM-SANG-0270-C20	80	SB216763	2	2018-10-23	26.2341	0.939562	0.0604382	0.0924601
HCM-SANG-0270-C20	5	KU-55933	1	2018-10-15	29.9545	0.944462	0.0555376	0.0957888
HCM-SANG-0270-C20	5	KU-55933	1	2018-10-15	63.4933	0.966183	0.0338165	0.0957888
HCM-SANG-0270-C20	5	KU-55933	1	2018-10-15	103.067	0.975742	0.0242579	0.0957888
HCM-SANG-0270-C20	5	KU-55933	2	2018-10-23	37.2941	0.951809	0.0481911	0.0957888
HCM-SANG-0270-C20	5	KU-55933	2	2018-10-23	79.2119	0.970914	0.0290862	0.0957888
HCM-SANG-0270-C20	5	KU-55933	2	2018-10-23	180.302	0.98361	0.0163902	0.0957888
HCM-SANG-0270-C20	80	KU-55933	1	2018-10-15	36.0512	0.950732	0.0492685	0.126133
HCM-SANG-0270-C20	80	KU-55933	1	2018-10-15	87.4638	0.972828	0.0271721	0.126133
HCM-SANG-0270-C20	80	KU-55933	1	2018-10-15	72.944	0.969227	0.0307728	0.126133
HCM-SANG-0270-C20	80	KU-55933	2	2018-10-23	48.9213	0.95971	0.0402899	0.126133
HCM-SANG-0270-C20	80	KU-55933	2	2018-10-23	40.8875	0.954629	0.0453709	0.126133
HCM-SANG-0270-C20	80	KU-55933	2	2018-10-23	54.9881	0.96274	0.0372599	0.126133
HCM-SANG-0270-C20	5	Afatinib	1	2018-10-15	0.232087	0.623709	0.376291	0.148337
HCM-SANG-0270-C20	5	Afatinib	1	2018-10-15	0.217608	0.616018	0.383982	0.148337
HCM-SANG-0270-C20	5	Afatinib	1	2018-10-15	0.119537	0.543092	0.456908	0.148337
HCM-SANG-0270-C20	5	Afatinib	2	2018-10-23	0.683439	0.74494	0.25506	0.148337
HCM-SANG-0270-C20	5	Afatinib	2	2018-10-23	1.16906	0.797577	0.202423	0.148337
HCM-SANG-0270-C20	5	Afatinib	2	2018-10-23	1.31202	0.808052	0.191948	0.148337
HCM-SANG-0270-C20	80	Afatinib	1	2018-10-15	24.7756	0.965612	0.0343885	0.108814
HCM-SANG-0270-C20	80	Afatinib	1	2018-10-15	14.4598	0.950819	0.0491811	0.108814
HCM-SANG-0270-C20	80	Afatinib	1	2018-10-15	23.2393	0.964093	0.0359066	0.108814
HCM-SANG-0270-C20	80	Afatinib	2	2018-10-23	0.414039	0.690786	0.309214	0.108814
HCM-SANG-0270-C20	80	Afatinib	2	2018-10-23	1.19294	0.799435	0.200565	0.108814
HCM-SANG-0270-C20	80	Afatinib	2	2018-10-23	0.487484	0.708894	0.291106	0.108814
HCM-SANG-0270-C20	5	Staurosporine	1	2018-10-15	0.0238457	0.33096	0.66904	0.0727163
HCM-SANG-0270-C20	5	Staurosporine	1	2018-10-15	0.0358014	0.384048	0.615952	0.0727163
HCM-SANG-0270-C20	5	Staurosporine	1	2018-10-15	0.0303476	0.362149	0.637851	0.0727163
HCM-SANG-0270-C20	5	Staurosporine	1	2018-10-15	0.0243487	0.33362	0.66638	0.0727163
HCM-SANG-0270-C20	5	Staurosporine	1	2018-10-15	0.0218912	0.320145	0.679855	0.0727163
HCM-SANG-0270-C20	5	Staurosporine	1	2018-10-15	0.0715436	0.478796	0.521204	0.0727163
HCM-SANG-0270-C20	5	Staurosporine	2	2018-10-23	0.0524507	0.435871	0.564129	0.0727163
HCM-SANG-0270-C20	5	Staurosporine	2	2018-10-23	0.0451896	0.415482	0.584518	0.0727163
HCM-SANG-0270-C20	5	Staurosporine	2	2018-10-23	0.0676547	0.471038	0.528962	0.0727163
HCM-SANG-0270-C20	5	Staurosporine	2	2018-10-23	0.0315971	0.36746	0.63254	0.0727163
HCM-SANG-0270-C20	5	Staurosporine	2	2018-10-23	0.0558996	0.444636	0.555364	0.0727163
HCM-SANG-0270-C20	5	Staurosporine	2	2018-10-23	0.0661223	0.467861	0.532139	0.0727163
HCM-SANG-0270-C20	80	Staurosporine	1	2018-10-15	0.0677024	0.471136	0.528864	0.0528542
HCM-SANG-0270-C20	80	Staurosporine	1	2018-10-15	0.0600342	0.454487	0.545513	0.0528542
HCM-SANG-0270-C20	80	Staurosporine	1	2018-10-15	0.0632864	0.461787	0.538213	0.0528542
HCM-SANG-0270-C20	80	Staurosporine	1	2018-10-15	0.0610012	0.456697	0.543303	0.0528542
HCM-SANG-0270-C20	80	Staurosporine	1	2018-10-15	0.0725836	0.480801	0.519199	0.0528542
HCM-SANG-0270-C20	80	Staurosporine	1	2018-10-15	0.0473068	0.421727	0.578273	0.0528542
HCM-SANG-0270-C20	80	Staurosporine	2	2018-10-23	0.011511	0.243981	0.756019	0.0528542
HCM-SANG-0270-C20	80	Staurosporine	2	2018-10-23	0.0147609	0.272283	0.727717	0.0528542
HCM-SANG-0270-C20	80	Staurosporine	2	2018-10-23	0.00995272	0.228185	0.771815	0.0528542
HCM-SANG-0270-C20	80	Staurosporine	2	2018-10-23	0.0118593	0.247289	0.752711	0.0528542
HCM-SANG-0270-C20	80	Staurosporine	2	2018-10-23	0.00731191	0.196688	0.803312	0.0528542
HCM-SANG-0270-C20	80	Staurosporine	2	2018-10-23	0.0114554	0.243446	0.756554	0.0528542
HCM-SANG-0270-C20	5	NU7441	1	2018-10-15	15.7607	0.917215	0.0827846	0.104023
HCM-SANG-0270-C20	5	NU7441	1	2018-10-15	17.5751	0.922489	0.0775114	0.104023
HCM-SANG-0270-C20	5	NU7441	1	2018-10-15	37.6019	0.952067	0.0479329	0.104023
HCM-SANG-0270-C20	5	NU7441	2	2018-10-23	106.098	0.976225	0.0237747	0.104023
HCM-SANG-0270-C20	5	NU7441	2	2018-10-23	137.318	0.980143	0.0198573	0.104023
HCM-SANG-0270-C20	5	NU7441	2	2018-10-23	191.692	0.984306	0.0156942	0.104023
HCM-SANG-0270-C20	80	NU7441	1	2018-10-15	48.4451	0.959447	0.0405532	0.103847
HCM-SANG-0270-C20	80	NU7441	1	2018-10-15	123.948	0.978666	0.0213337	0.103847
HCM-SANG-0270-C20	80	NU7441	1	2018-10-15	20.1685	0.928756	0.0712445	0.103847
HCM-SANG-0270-C20	80	NU7441	2	2018-10-23	10.6001	0.895585	0.104415	0.103847
HCM-SANG-0270-C20	80	NU7441	2	2018-10-23	18.5051	0.924887	0.0751129	0.103847
HCM-SANG-0270-C20	80	NU7441	2	2018-10-23	11.6925	0.901298	0.0987019	0.103847
HCM-SANG-0270-C20	5	Wee1 Inhibitor	1	2018-10-15	2.23609	0.772091	0.227909	0.132092
HCM-SANG-0270-C20	5	Wee1 Inhibitor	1	2018-10-15	2.91917	0.797467	0.202533	0.132092
HCM-SANG-0270-C20	5	Wee1 Inhibitor	1	2018-10-15	2.79225	0.793346	0.206654	0.132092
HCM-SANG-0270-C20	5	Wee1 Inhibitor	2	2018-10-23	3.50545	0.813943	0.186057	0.132092
HCM-SANG-0270-C20	5	Wee1 Inhibitor	2	2018-10-23	6.92384	0.867907	0.132093	0.132092
HCM-SANG-0270-C20	5	Wee1 Inhibitor	2	2018-10-23	6.19671	0.859922	0.140078	0.132092
HCM-SANG-0270-C20	80	Wee1 Inhibitor	1	2018-10-15	30.6385	0.945262	0.0547383	0.101881
HCM-SANG-0270-C20	80	Wee1 Inhibitor	1	2018-10-15	23.2271	0.934744	0.0652564	0.101881
HCM-SANG-0270-C20	80	Wee1 Inhibitor	1	2018-10-15	78.784	0.970806	0.0291943	0.101881
HCM-SANG-0270-C20	80	Wee1 Inhibitor	2	2018-10-23	7.09489	0.86962	0.13038	0.101881
HCM-SANG-0270-C20	80	Wee1 Inhibitor	2	2018-10-23	9.08292	0.886089	0.113911	0.101881
HCM-SANG-0270-C20	80	Wee1 Inhibitor	2	2018-10-23	4.41818	0.83361	0.16639	0.101881
HCM-SANG-0270-C20	5	Nutlin-3a (-)	1	2018-10-15	3.01824	0.80053	0.19947	0.139116
HCM-SANG-0270-C20	5	Nutlin-3a (-)	1	2018-10-15	3.78832	0.820686	0.179314	0.139116
HCM-SANG-0270-C20	5	Nutlin-3a (-)	1	2018-10-15	3.30681	0.808778	0.191222	0.139116
HCM-SANG-0270-C20	5	Nutlin-3a (-)	2	2018-10-23	5.61857	0.852608	0.147392	0.139116
HCM-SANG-0270-C20	5	Nutlin-3a (-)	2	2018-10-23	6.47246	0.863094	0.136906	0.139116
HCM-SANG-0270-C20	5	Nutlin-3a (-)	2	2018-10-23	9.07105	0.886006	0.113994	0.139116
HCM-SANG-0270-C20	80	Nutlin-3a (-)	1	2018-10-15	26.4366	0.939856	0.0601444	0.116847
HCM-SANG-0270-C20	80	Nutlin-3a (-)	1	2018-10-15	45.316	0.957608	0.0423924	0.116847
HCM-SANG-0270-C20	80	Nutlin-3a (-)	1	2018-10-15	48.2316	0.959327	0.0406726	0.116847
HCM-SANG-0270-C20	80	Nutlin-3a (-)	2	2018-10-23	7.38343	0.872386	0.127614	0.116847
HCM-SANG-0270-C20	80	Nutlin-3a (-)	2	2018-10-23	18.0506	0.923738	0.0762621	0.116847
HCM-SANG-0270-C20	80	Nutlin-3a (-)	2	2018-10-23	14.7671	0.91393	0.0860704	0.116847
HCM-SANG-0270-C20	5	PD173074	1	2018-10-15	12.5984	0.905482	0.0945175	0.108375
HCM-SANG-0270-C20	5	PD173074	1	2018-10-15	89.2085	0.973195	0.0268049	0.108375
HCM-SANG-0270-C20	5	PD173074	1	2018-10-15	131.57	0.979539	0.0204615	0.108375
HCM-SANG-0270-C20	5	PD173074	2	2018-10-23	80.5665	0.97125	0.02875	0.108375
HCM-SANG-0270-C20	5	PD173074	2	2018-10-23	27.7458	0.941675	0.0583246	0.108375
HCM-SANG-0270-C20	5	PD173074	2	2018-10-23	126.241	0.978938	0.0210622	0.108375
HCM-SANG-0270-C20	80	PD173074	1	2018-10-15	35.9869	0.950674	0.0493258	0.121609
HCM-SANG-0270-C20	80	PD173074	1	2018-10-15	134.397	0.979841	0.0201589	0.121609
HCM-SANG-0270-C20	80	PD173074	1	2018-10-15	83.2313	0.971885	0.028115	0.121609
HCM-SANG-0270-C20	80	PD173074	2	2018-10-23	109.462	0.976735	0.0232646	0.121609
HCM-SANG-0270-C20	80	PD173074	2	2018-10-23	48.8581	0.959675	0.0403246	0.121609
HCM-SANG-0270-C20	80	PD173074	2	2018-10-23	29.4409	0.943843	0.0561567	0.121609
HCM-SANG-0270-C20	5	ZM447439	1	2018-10-15	6.26866	0.860768	0.139232	0.0783901
HCM-SANG-0270-C20	5	ZM447439	1	2018-10-15	4.47021	0.834569	0.165431	0.0783901
HCM-SANG-0270-C20	5	ZM447439	1	2018-10-15	6.1754	0.859669	0.140331	0.0783901
HCM-SANG-0270-C20	5	ZM447439	2	2018-10-23	18.3795	0.924574	0.0754263	0.0783901
HCM-SANG-0270-C20	5	ZM447439	2	2018-10-23	25.025	0.937731	0.0622687	0.0783901
HCM-SANG-0270-C20	5	ZM447439	2	2018-10-23	86.7172	0.972667	0.027333	0.0783901
HCM-SANG-0270-C20	80	ZM447439	1	2018-10-15	27.0405	0.940712	0.0592881	0.0878491
HCM-SANG-0270-C20	80	ZM447439	1	2018-10-15	55.9345	0.963165	0.0368353	0.0878491
HCM-SANG-0270-C20	80	ZM447439	1	2018-10-15	24.1644	0.936344	0.0636564	0.0878491
HCM-SANG-0270-C20	80	ZM447439	2	2018-10-23	5.32163	0.848445	0.151555	0.0878491
HCM-SANG-0270-C20	80	ZM447439	2	2018-10-23	6.10159	0.858783	0.141217	0.0878491
HCM-SANG-0270-C20	80	ZM447439	2	2018-10-23	3.64063	0.817249	0.182751	0.0878491
HCM-SANG-0270-C20	5	Alisertib	1	2018-10-15	6.51536	0.863571	0.136429	0.132705
HCM-SANG-0270-C20	5	Alisertib	1	2018-10-15	2.14038	0.767778	0.232222	0.132705
HCM-SANG-0270-C20	5	Alisertib	1	2018-10-15	6.95523	0.868226	0.131774	0.132705
HCM-SANG-0270-C20	5	Alisertib	2	2018-10-23	47.8676	0.959122	0.0408782	0.132705
HCM-SANG-0270-C20	5	Alisertib	2	2018-10-23	26.0435	0.939282	0.0607181	0.132705
HCM-SANG-0270-C20	5	Alisertib	2	2018-10-23	105.796	0.976178	0.0238218	0.132705
HCM-SANG-0270-C20	80	Alisertib	1	2018-10-15	16.4047	0.919186	0.0808138	0.0976534
HCM-SANG-0270-C20	80	Alisertib	1	2018-10-15	43.6797	0.956563	0.0434369	0.0976534
HCM-SANG-0270-C20	80	Alisertib	1	2018-10-15	10.4451	0.894706	0.105294	0.0976534
HCM-SANG-0270-C20	80	Alisertib	2	2018-10-23	6.62778	0.8648	0.1352	0.0976534
HCM-SANG-0270-C20	80	Alisertib	2	2018-10-23	2.80232	0.793682	0.206318	0.0976534
HCM-SANG-0270-C20	80	Alisertib	2	2018-10-23	4.00613	0.825451	0.174549	0.0976534
HCM-SANG-0270-C20	5	RO-3306	1	2018-10-15	6.55019	0.863955	0.136045	0.0995098
HCM-SANG-0270-C20	5	RO-3306	1	2018-10-15	7.38466	0.872397	0.127603	0.0995098
HCM-SANG-0270-C20	5	RO-3306	1	2018-10-15	9.71592	0.890306	0.109694	0.0995098
HCM-SANG-0270-C20	5	RO-3306	2	2018-10-23	15.0224	0.914804	0.0851957	0.0995098
HCM-SANG-0270-C20	5	RO-3306	2	2018-10-23	49.2387	0.959883	0.0401166	0.0995098
HCM-SANG-0270-C20	5	RO-3306	2	2018-10-23	39.1188	0.953292	0.0467078	0.0995098
HCM-SANG-0270-C20	80	RO-3306	1	2018-10-15	15.306	0.915751	0.0842491	0.0885089
HCM-SANG-0270-C20	80	RO-3306	1	2018-10-15	29.7265	0.94419	0.0558104	0.0885089
HCM-SANG-0270-C20	80	RO-3306	1	2018-10-15	20.9867	0.930487	0.0695135	0.0885089
HCM-SANG-0270-C20	80	RO-3306	2	2018-10-23	6.60602	0.864565	0.135435	0.0885089
HCM-SANG-0270-C20	80	RO-3306	2	2018-10-23	6.89013	0.867563	0.132437	0.0885089
HCM-SANG-0270-C20	80	RO-3306	2	2018-10-23	10.2089	0.893329	0.106671	0.0885089
HCM-SANG-0270-C20	5	MK-2206	1	2018-10-15	18.981	0.926046	0.0739543	0.0970013
HCM-SANG-0270-C20	5	MK-2206	1	2018-10-15	11.5399	0.900547	0.0994531	0.0970013
HCM-SANG-0270-C20	5	MK-2206	1	2018-10-15	19.2755	0.926741	0.0732589	0.0970013
HCM-SANG-0270-C20	5	MK-2206	2	2018-10-23	15.4995	0.916382	0.0836181	0.0970013
HCM-SANG-0270-C20	5	MK-2206	2	2018-10-23	26.1246	0.939401	0.0605987	0.0970013
HCM-SANG-0270-C20	5	MK-2206	2	2018-10-23	23.1807	0.934662	0.0653381	0.0970013
HCM-SANG-0270-C20	80	MK-2206	1	2018-10-15	90.8622	0.973532	0.0264676	0.0669521
HCM-SANG-0270-C20	80	MK-2206	1	2018-10-15	131.052	0.979482	0.020518	0.0669521
HCM-SANG-0270-C20	80	MK-2206	1	2018-10-15	159.671	0.982141	0.0178591	0.0669521
HCM-SANG-0270-C20	80	MK-2206	2	2018-10-23	11.6068	0.900878	0.099122	0.0669521
HCM-SANG-0270-C20	80	MK-2206	2	2018-10-23	92.0127	0.973761	0.0262388	0.0669521
HCM-SANG-0270-C20	80	MK-2206	2	2018-10-23	11.0075	0.89781	0.10219	0.0669521
HCM-SANG-0270-C20	5	Palbociclib	1	2018-10-15	3.07564	0.875157	0.124843	0.148867
HCM-SANG-0270-C20	5	Palbociclib	1	2018-10-15	3.51886	0.884047	0.115953	0.148867
HCM-SANG-0270-C20	5	Palbociclib	1	2018-10-15	4.15558	0.894382	0.105618	0.148867
HCM-SANG-0270-C20	5	Palbociclib	2	2018-10-23	4.61374	0.900519	0.0994808	0.148867
HCM-SANG-0270-C20	5	Palbociclib	2	2018-10-23	14.8378	0.95164	0.0483602	0.148867
HCM-SANG-0270-C20	5	Palbociclib	2	2018-10-23	9.10449	0.933911	0.0660889	0.148867
HCM-SANG-0270-C20	80	Palbociclib	1	2018-10-15	19.3398	0.959393	0.0406066	0.111341
HCM-SANG-0270-C20	80	Palbociclib	1	2018-10-15	37.7328	0.974208	0.0257916	0.111341
HCM-SANG-0270-C20	80	Palbociclib	1	2018-10-15	45.885	0.977482	0.0225181	0.111341
HCM-SANG-0270-C20	80	Palbociclib	2	2018-10-23	5.39672	0.909202	0.0907979	0.111341
HCM-SANG-0270-C20	80	Palbociclib	2	2018-10-23	9.29946	0.934781	0.0652185	0.111341
HCM-SANG-0270-C20	80	Palbociclib	2	2018-10-23	5.40823	0.909316	0.0906841	0.111341
HCM-SANG-0270-C20	5	Dactolisib	1	2018-10-15	0.113177	0.835601	0.164399	0.109843
HCM-SANG-0270-C20	5	Dactolisib	1	2018-10-15	0.124499	0.843255	0.156745	0.109843
HCM-SANG-0270-C20	5	Dactolisib	1	2018-10-15	0.147525	0.856301	0.143699	0.109843
HCM-SANG-0270-C20	5	Dactolisib	2	2018-10-23	0.208228	0.880493	0.119507	0.109843
HCM-SANG-0270-C20	5	Dactolisib	2	2018-10-23	0.517033	0.929853	0.0701475	0.109843
HCM-SANG-0270-C20	5	Dactolisib	2	2018-10-23	0.37941	0.915322	0.0846784	0.109843
HCM-SANG-0270-C20	80	Dactolisib	1	2018-10-15	1.23686	0.960011	0.0399892	0.0837322
HCM-SANG-0270-C20	80	Dactolisib	1	2018-10-15	1.7959	0.968904	0.0310957	0.0837322
HCM-SANG-0270-C20	80	Dactolisib	1	2018-10-15	1.48324	0.964597	0.0354026	0.0837322
HCM-SANG-0270-C20	80	Dactolisib	2	2018-10-23	0.302074	0.903157	0.096843	0.0837322
HCM-SANG-0270-C20	80	Dactolisib	2	2018-10-23	0.482575	0.926805	0.0731947	0.0837322
HCM-SANG-0270-C20	80	Dactolisib	2	2018-10-23	0.0893702	0.815659	0.184341	0.0837322
HCM-SANG-0270-C20	5	Pictilisib	1	2018-10-15	2.84115	0.869699	0.130301	0.119179
HCM-SANG-0270-C20	5	Pictilisib	1	2018-10-15	4.78301	0.902569	0.0974306	0.119179
HCM-SANG-0270-C20	5	Pictilisib	1	2018-10-15	2.139	0.84882	0.15118	0.119179
HCM-SANG-0270-C20	5	Pictilisib	2	2018-10-23	6.97835	0.92214	0.0778599	0.119179
HCM-SANG-0270-C20	5	Pictilisib	2	2018-10-23	11.4507	0.942827	0.0571733	0.119179
HCM-SANG-0270-C20	5	Pictilisib	2	2018-10-23	8.2782	0.929882	0.0701177	0.119179
HCM-SANG-0270-C20	80	Pictilisib	1	2018-10-15	38.1911	0.974423	0.0255773	0.086704
HCM-SANG-0270-C20	80	Pictilisib	1	2018-10-15	37.82	0.974249	0.0257505	0.086704
HCM-SANG-0270-C20	80	Pictilisib	1	2018-10-15	34.1037	0.972346	0.0276537	0.086704
HCM-SANG-0270-C20	80	Pictilisib	2	2018-10-23	8.17058	0.929313	0.0706875	0.086704
HCM-SANG-0270-C20	80	Pictilisib	2	2018-10-23	5.28291	0.908057	0.0919427	0.086704
HCM-SANG-0270-C20	80	Pictilisib	2	2018-10-23	5.42502	0.909481	0.0905187	0.086704
HCM-SANG-0270-C20	5	AZD8055	1	2018-10-15	0.96911	0.841083	0.158917	0.111486
HCM-SANG-0270-C20	5	AZD8055	1	2018-10-15	0.815078	0.826897	0.173103	0.111486
HCM-SANG-0270-C20	5	AZD8055	1	2018-10-15	2.35934	0.901803	0.0981971	0.111486
HCM-SANG-0270-C20	5	AZD8055	2	2018-10-23	1.56437	0.876313	0.123687	0.111486
HCM-SANG-0270-C20	5	AZD8055	2	2018-10-23	4.85455	0.936523	0.0634775	0.111486
HCM-SANG-0270-C20	5	AZD8055	2	2018-10-23	3.20169	0.917988	0.0820125	0.111486
HCM-SANG-0270-C20	80	AZD8055	1	2018-10-15	20.4377	0.975598	0.0244022	0.0504337
HCM-SANG-0270-C20	80	AZD8055	1	2018-10-15	32.6606	0.982422	0.017578	0.0504337
HCM-SANG-0270-C20	80	AZD8055	1	2018-10-15	26.9007	0.979852	0.0201477	0.0504337
HCM-SANG-0270-C20	80	AZD8055	2	2018-10-23	1.36165	0.866716	0.133284	0.0504337
HCM-SANG-0270-C20	80	AZD8055	2	2018-10-23	4.72478	0.935433	0.0645672	0.0504337
HCM-SANG-0270-C20	80	AZD8055	2	2018-10-23	0.964327	0.840688	0.159312	0.0504337
HCM-SANG-0270-C20	5	5-Fluorouracil	1	2018-10-15	13.6568	0.866926	0.133074	0.108431
HCM-SANG-0270-C20	5	5-Fluorouracil	1	2018-10-15	13.9846	0.8686	0.1314	0.108431
HCM-SANG-0270-C20	5	5-Fluorouracil	1	2018-10-15	14.0699	0.869027	0.130973	0.108431
HCM-SANG-0270-C20	5	5-Fluorouracil	2	2018-10-23	8.78198	0.833103	0.166897	0.108431
HCM-SANG-0270-C20	5	5-Fluorouracil	2	2018-10-23	35.3283	0.922726	0.0772737	0.108431
HCM-SANG-0270-C20	5	5-Fluorouracil	2	2018-10-23	23.6952	0.902047	0.097953	0.108431
HCM-SANG-0270-C20	80	5-Fluorouracil	1	2018-10-15	65.0111	0.947309	0.0526912	0.100896
HCM-SANG-0270-C20	80	5-Fluorouracil	1	2018-10-15	76.3778	0.95255	0.0474497	0.100896
HCM-SANG-0270-C20	80	5-Fluorouracil	1	2018-10-15	242.605	0.978342	0.0216577	0.100896
HCM-SANG-0270-C20	80	5-Fluorouracil	2	2018-10-23	18.5691	0.887476	0.112524	0.100896
HCM-SANG-0270-C20	80	5-Fluorouracil	2	2018-10-23	7.83662	0.823571	0.176429	0.100896
HCM-SANG-0270-C20	80	5-Fluorouracil	2	2018-10-23	5.5826	0.793315	0.206685	0.100896
HCM-SANG-0270-C20	5	Carboplatin	1	2018-10-15	75.4451	0.969928	0.0300724	0.0834235
HCM-SANG-0270-C20	5	Carboplatin	1	2018-10-15	33.8199	0.948643	0.051357	0.0834235
HCM-SANG-0270-C20	5	Carboplatin	1	2018-10-15	147.232	0.981091	0.0189086	0.0834235
HCM-SANG-0270-C20	5	Carboplatin	2	2018-10-23	22.9401	0.934234	0.0657662	0.0834235
HCM-SANG-0270-C20	5	Carboplatin	2	2018-10-23	126.55	0.978974	0.0210262	0.0834235
HCM-SANG-0270-C20	5	Carboplatin	2	2018-10-23	191.939	0.98432	0.0156799	0.0834235
HCM-SANG-0270-C20	80	Carboplatin	1	2018-10-15	57.0444	0.963648	0.0363518	0.106388
HCM-SANG-0270-C20	80	Carboplatin	1	2018-10-15	183.371	0.983805	0.0161955	0.106388
HCM-SANG-0270-C20	80	Carboplatin	1	2018-10-15	162.862	0.982388	0.0176116	0.106388
HCM-SANG-0270-C20	80	Carboplatin	2	2018-10-23	62.4808	0.965814	0.0341865	0.106388
HCM-SANG-0270-C20	80	Carboplatin	2	2018-10-23	43.983	0.956761	0.0432386	0.106388
HCM-SANG-0270-C20	80	Carboplatin	2	2018-10-23	38.0457	0.952433	0.0475665	0.106388
HCM-SANG-0270-C20	5	Dasatinib	1	2018-10-15	4.3467	0.931979	0.0680206	0.0905551
HCM-SANG-0270-C20	5	Dasatinib	1	2018-10-15	3.37173	0.920507	0.0794927	0.0905551
HCM-SANG-0270-C20	5	Dasatinib	1	2018-10-15	8.96203	0.957291	0.0427088	0.0905551
HCM-SANG-0270-C20	5	Dasatinib	2	2018-10-23	8.73831	0.956571	0.0434291	0.0905551
HCM-SANG-0270-C20	5	Dasatinib	2	2018-10-23	7.54287	0.952161	0.0478394	0.0905551
HCM-SANG-0270-C20	5	Dasatinib	2	2018-10-23	15.5408	0.970528	0.0294716	0.0905551
HCM-SANG-0270-C20	80	Dasatinib	1	2018-10-15	9.87659	0.959962	0.0400385	0.075885
HCM-SANG-0270-C20	80	Dasatinib	1	2018-10-15	20.332	0.97551	0.0244902	0.075885
HCM-SANG-0270-C20	80	Dasatinib	1	2018-10-15	3.54439	0.92288	0.0771203	0.075885
HCM-SANG-0270-C20	80	Dasatinib	2	2018-10-23	9.13118	0.957817	0.0421829	0.075885
HCM-SANG-0270-C20	80	Dasatinib	2	2018-10-23	11.5096	0.963862	0.0361375	0.075885
HCM-SANG-0270-C20	80	Dasatinib	2	2018-10-23	6.98208	0.94969	0.0503101	0.075885
HCM-SANG-0270-C20	5	Paclitaxel	1	2018-10-15	0.0126367	0.712854	0.287146	0.10464
HCM-SANG-0270-C20	5	Paclitaxel	1	2018-10-15	0.0132068	0.717648	0.282352	0.10464
HCM-SANG-0270-C20	5	Paclitaxel	1	2018-10-15	0.0258999	0.786274	0.213726	0.10464
HCM-SANG-0270-C20	5	Paclitaxel	2	2018-10-23	0.0280162	0.793658	0.206342	0.10464
HCM-SANG-0270-C20	5	Paclitaxel	2	2018-10-23	0.0340251	0.811314	0.188686	0.10464
HCM-SANG-0270-C20	5	Paclitaxel	2	2018-10-23	0.0464646	0.837714	0.162286	0.10464
HCM-SANG-0270-C20	80	Paclitaxel	1	2018-10-15	0.0462911	0.837412	0.162588	0.0762621
HCM-SANG-0270-C20	80	Paclitaxel	1	2018-10-15	0.0403415	0.82604	0.17396	0.0762621
HCM-SANG-0270-C20	80	Paclitaxel	1	2018-10-15	0.0873324	0.883578	0.116422	0.0762621
HCM-SANG-0270-C20	80	Paclitaxel	2	2018-10-23	0.0128669	0.714819	0.285181	0.0762621
HCM-SANG-0270-C20	80	Paclitaxel	2	2018-10-23	0.0222273	0.771503	0.228497	0.0762621
HCM-SANG-0270-C20	80	Paclitaxel	2	2018-10-23	0.00784946	0.659234	0.340766	0.0762621
HCM-SANG-0270-C20	5	Crizotinib	1	2018-10-15	13.5456	0.920716	0.0792841	0.0919111
HCM-SANG-0270-C20	5	Crizotinib	1	2018-10-15	7.91167	0.891395	0.108605	0.0919111
HCM-SANG-0270-C20	5	Crizotinib	1	2018-10-15	8.32728	0.894499	0.105501	0.0919111
HCM-SANG-0270-C20	5	Crizotinib	2	2018-10-23	26.3271	0.947727	0.052273	0.0919111
HCM-SANG-0270-C20	5	Crizotinib	2	2018-10-23	31.9406	0.953914	0.0460862	0.0919111
HCM-SANG-0270-C20	5	Crizotinib	2	2018-10-23	76.8129	0.974522	0.0254781	0.0919111
HCM-SANG-0270-C20	80	Crizotinib	1	2018-10-15	127.921	0.982159	0.0178409	0.114281
HCM-SANG-0270-C20	80	Crizotinib	1	2018-10-15	132.169	0.982565	0.0174345	0.114281
HCM-SANG-0270-C20	80	Crizotinib	1	2018-10-15	142.927	0.983503	0.0164967	0.114281
HCM-SANG-0270-C20	80	Crizotinib	2	2018-10-23	8.22594	0.893763	0.106237	0.114281
HCM-SANG-0270-C20	80	Crizotinib	2	2018-10-23	12.9193	0.918418	0.0815819	0.114281
HCM-SANG-0270-C20	80	Crizotinib	2	2018-10-23	4.40227	0.851021	0.148979	0.114281
HCM-SANG-0270-C20	5	Sorafenib	1	2018-10-15	11.2406	0.899031	0.100969	0.149879
HCM-SANG-0270-C20	5	Sorafenib	1	2018-10-15	10.9464	0.897484	0.102516	0.149879
HCM-SANG-0270-C20	5	Sorafenib	1	2018-10-15	11.1205	0.898407	0.101593	0.149879
HCM-SANG-0270-C20	5	Sorafenib	2	2018-10-23	12.6244	0.905596	0.094404	0.149879
HCM-SANG-0270-C20	5	Sorafenib	2	2018-10-23	18.7041	0.925377	0.074623	0.149879
HCM-SANG-0270-C20	5	Sorafenib	2	2018-10-23	11.4425	0.90006	0.0999399	0.149879
HCM-SANG-0270-C20	80	Sorafenib	1	2018-10-15	56.2626	0.963309	0.0366908	0.1142
HCM-SANG-0270-C20	80	Sorafenib	1	2018-10-15	44.0114	0.95678	0.0432202	0.1142
HCM-SANG-0270-C20	80	Sorafenib	1	2018-10-15	44.4666	0.957073	0.042927	0.1142
HCM-SANG-0270-C20	80	Sorafenib	2	2018-10-23	5.45628	0.85037	0.14963	0.1142
HCM-SANG-0270-C20	80	Sorafenib	2	2018-10-23	4.04861	0.826342	0.173658	0.1142
HCM-SANG-0270-C20	80	Sorafenib	2	2018-10-23	4.33799	0.832102	0.167898	0.1142
HCM-SANG-0270-C20	5	BI-2536	1	2018-10-15	0.0106605	0.501364	0.498636	0.219613
HCM-SANG-0270-C20	5	BI-2536	1	2018-10-15	0.0125773	0.521823	0.478177	0.219613
HCM-SANG-0270-C20	5	BI-2536	1	2018-10-15	0.0318923	0.634944	0.365056	0.219613
HCM-SANG-0270-C20	5	BI-2536	2	2018-10-23	0.118081	0.777419	0.222581	0.219613
HCM-SANG-0270-C20	5	BI-2536	2	2018-10-23	0.195073	0.823204	0.176796	0.219613
HCM-SANG-0270-C20	5	BI-2536	2	2018-10-23	0.672387	0.909027	0.0909729	0.219613
HCM-SANG-0270-C20	80	BI-2536	1	2018-10-15	0.106036	0.766863	0.233137	0.204855
HCM-SANG-0270-C20	80	BI-2536	1	2018-10-15	0.152545	0.801512	0.198488	0.204855
HCM-SANG-0270-C20	80	BI-2536	1	2018-10-15	0.119336	0.778442	0.221558	0.204855
HCM-SANG-0270-C20	80	BI-2536	2	2018-10-23	0.0237354	0.599631	0.400369	0.204855
HCM-SANG-0270-C20	80	BI-2536	2	2018-10-23	0.0312216	0.63243	0.36757	0.204855
HCM-SANG-0270-C20	80	BI-2536	2	2018-10-23	0.0165289	0.555512	0.444488	0.204855
HCM-SANG-0270-C20	5	Irinotecan	1	2018-10-15	1.52683	0.801595	0.198405	0.0921857
HCM-SANG-0270-C20	5	Irinotecan	1	2018-10-15	4.19392	0.880954	0.119046	0.0921857
HCM-SANG-0270-C20	5	Irinotecan	1	2018-10-15	8.68065	0.92191	0.07809	0.0921857
HCM-SANG-0270-C20	5	Irinotecan	2	2018-10-23	11.5504	0.934521	0.0654794	0.0921857
HCM-SANG-0270-C20	5	Irinotecan	2	2018-10-23	17.9967	0.95068	0.04932	0.0921857
HCM-SANG-0270-C20	5	Irinotecan	2	2018-10-23	59.6779	0.978096	0.0219037	0.0921857
HCM-SANG-0270-C20	80	Irinotecan	1	2018-10-15	19.0193	0.952428	0.0475723	0.0811028
HCM-SANG-0270-C20	80	Irinotecan	1	2018-10-15	47.2154	0.974227	0.025773	0.0811028
HCM-SANG-0270-C20	80	Irinotecan	1	2018-10-15	9.75985	0.927306	0.0726942	0.0811028
HCM-SANG-0270-C20	80	Irinotecan	2	2018-10-23	4.01292	0.878038	0.121962	0.0811028
HCM-SANG-0270-C20	80	Irinotecan	2	2018-10-23	4.07874	0.87912	0.12088	0.0811028
HCM-SANG-0270-C20	80	Irinotecan	2	2018-10-23	7.53527	0.914967	0.085033	0.0811028
HCM-SANG-0270-C20	5	Oxaliplatin	1	2018-10-15	16.5508	0.919617	0.0803828	0.0944888
HCM-SANG-0270-C20	5	Oxaliplatin	1	2018-10-15	33.7491	0.948573	0.0514267	0.0944888
HCM-SANG-0270-C20	5	Oxaliplatin	1	2018-10-15	15.6222	0.916776	0.0832239	0.0944888
HCM-SANG-0270-C20	5	Oxaliplatin	2	2018-10-23	34.8136	0.949599	0.050401	0.0944888
HCM-SANG-0270-C20	5	Oxaliplatin	2	2018-10-23	31.0564	0.945736	0.0542635	0.0944888
HCM-SANG-0270-C20	5	Oxaliplatin	2	2018-10-23	56.5394	0.96343	0.0365699	0.0944888
HCM-SANG-0270-C20	80	Oxaliplatin	1	2018-10-15	157.405	0.98196	0.0180399	0.0890879
HCM-SANG-0270-C20	80	Oxaliplatin	1	2018-10-15	164.767	0.982532	0.0174677	0.0890879
HCM-SANG-0270-C20	80	Oxaliplatin	1	2018-10-15	176.976	0.983393	0.0166075	0.0890879
HCM-SANG-0270-C20	80	Oxaliplatin	2	2018-10-23	30.9126	0.945574	0.0544257	0.0890879
HCM-SANG-0270-C20	80	Oxaliplatin	2	2018-10-23	10.8782	0.897117	0.102883	0.0890879
HCM-SANG-0270-C20	80	Oxaliplatin	2	2018-10-23	14.7586	0.9139	0.0860999	0.0890879
HCM-SANG-0270-C20	5	Saracatinib	1	2018-10-15	4.63389	0.837495	0.162505	0.108271
HCM-SANG-0270-C20	5	Saracatinib	1	2018-10-15	2.16039	0.768699	0.231301	0.108271
HCM-SANG-0270-C20	5	Saracatinib	1	2018-10-15	5.8144	0.855194	0.144806	0.108271
HCM-SANG-0270-C20	5	Saracatinib	2	2018-10-23	18.2845	0.924335	0.0756652	0.108271
HCM-SANG-0270-C20	5	Saracatinib	2	2018-10-23	21.1943	0.93091	0.0690905	0.108271
HCM-SANG-0270-C20	5	Saracatinib	2	2018-10-23	40.671	0.95447	0.0455296	0.108271
HCM-SANG-0270-C20	80	Saracatinib	1	2018-10-15	35.3361	0.950085	0.0499153	0.0869644
HCM-SANG-0270-C20	80	Saracatinib	1	2018-10-15	62.1485	0.96569	0.03431	0.0869644
HCM-SANG-0270-C20	80	Saracatinib	1	2018-10-15	79.7177	0.97104	0.0289596	0.0869644
HCM-SANG-0270-C20	80	Saracatinib	2	2018-10-23	4.72036	0.838986	0.161014	0.0869644
HCM-SANG-0270-C20	80	Saracatinib	2	2018-10-23	3.60812	0.816468	0.183532	0.0869644
HCM-SANG-0270-C20	80	Saracatinib	2	2018-10-23	12.8771	0.906683	0.0933172	0.0869644
HCM-SANG-0270-C20	5	Tozasertib	1	2018-10-15	3.7083	0.872694	0.127306	0.145946
HCM-SANG-0270-C20	5	Tozasertib	1	2018-10-15	1.37056	0.79162	0.20838	0.145946
HCM-SANG-0270-C20	5	Tozasertib	1	2018-10-15	7.67014	0.915864	0.0841364	0.145946
HCM-SANG-0270-C20	5	Tozasertib	2	2018-10-23	8.89861	0.923078	0.0769216	0.145946
HCM-SANG-0270-C20	5	Tozasertib	2	2018-10-23	16.1064	0.947	0.053	0.145946
HCM-SANG-0270-C20	5	Tozasertib	2	2018-10-23	24.7082	0.95998	0.0400204	0.145946
HCM-SANG-0270-C20	80	Tozasertib	1	2018-10-15	10.3489	0.929887	0.070113	0.126996
HCM-SANG-0270-C20	80	Tozasertib	1	2018-10-15	60.8968	0.978403	0.0215967	0.126996
HCM-SANG-0270-C20	80	Tozasertib	1	2018-10-15	16.3332	0.947477	0.0525235	0.126996
HCM-SANG-0270-C20	80	Tozasertib	2	2018-10-23	5.4922	0.897687	0.102313	0.126996
HCM-SANG-0270-C20	80	Tozasertib	2	2018-10-23	4.90907	0.89095	0.10905	0.126996
HCM-SANG-0270-C20	80	Tozasertib	2	2018-10-23	20.4949	0.954704	0.0452964	0.126996
HCM-SANG-0270-C20	5	PF-4708671	1	2018-10-15	8.38824	0.880958	0.119042	0.0801368
HCM-SANG-0270-C20	5	PF-4708671	1	2018-10-15	7.96064	0.877494	0.122506	0.0801368
HCM-SANG-0270-C20	5	PF-4708671	1	2018-10-15	11.1408	0.898513	0.101487	0.0801368
HCM-SANG-0270-C20	5	PF-4708671	2	2018-10-23	5.51359	0.85117	0.14883	0.0801368
HCM-SANG-0270-C20	5	PF-4708671	2	2018-10-23	4.41912	0.833627	0.166373	0.0801368
HCM-SANG-0270-C20	5	PF-4708671	2	2018-10-23	10.8249	0.896827	0.103173	0.0801368
HCM-SANG-0270-C20	80	PF-4708671	1	2018-10-15	6.48357	0.863218	0.136782	0.0846167
HCM-SANG-0270-C20	80	PF-4708671	1	2018-10-15	8.56683	0.882332	0.117668	0.0846167
HCM-SANG-0270-C20	80	PF-4708671	1	2018-10-15	4.76317	0.839711	0.160289	0.0846167
HCM-SANG-0270-C20	80	PF-4708671	2	2018-10-23	3.94979	0.824251	0.175749	0.0846167
HCM-SANG-0270-C20	80	PF-4708671	2	2018-10-23	2.78248	0.79302	0.20698	0.0846167
HCM-SANG-0270-C20	80	PF-4708671	2	2018-10-23	4.08657	0.827127	0.172873	0.0846167
HCM-SANG-0270-C20	5	PRIMA-1MET	1	2018-10-15	373.489	0.978732	0.021268	0.0848867
HCM-SANG-0270-C20	5	PRIMA-1MET	1	2018-10-15	319.469	0.976286	0.023714	0.0848867
HCM-SANG-0270-C20	5	PRIMA-1MET	1	2018-10-15	252.553	0.972104	0.0278959	0.0848867
HCM-SANG-0270-C20	5	PRIMA-1MET	2	2018-10-23	126.978	0.955651	0.0443493	0.0848867
HCM-SANG-0270-C20	5	PRIMA-1MET	2	2018-10-23	481.801	0.982214	0.0177862	0.0848867
HCM-SANG-0270-C20	5	PRIMA-1MET	2	2018-10-23	575.164	0.984307	0.0156926	0.0848867
HCM-SANG-0270-C20	80	PRIMA-1MET	1	2018-10-15	149.545	0.960211	0.0397888	0.0986466
HCM-SANG-0270-C20	80	PRIMA-1MET	1	2018-10-15	552.018	0.983844	0.0161559	0.0986466
HCM-SANG-0270-C20	80	PRIMA-1MET	1	2018-10-15	252.423	0.972094	0.0279058	0.0986466
HCM-SANG-0270-C20	80	PRIMA-1MET	2	2018-10-23	196.724	0.966915	0.0330854	0.0986466
HCM-SANG-0270-C20	80	PRIMA-1MET	2	2018-10-23	218.975	0.969241	0.030759	0.0986466
HCM-SANG-0270-C20	80	PRIMA-1MET	2	2018-10-23	352.931	0.977874	0.0221255	0.0986466
HCM-SANG-0270-C20	5	Erlotinib	1	2018-10-15	1.6875	0.743651	0.256349	0.0798086
HCM-SANG-0270-C20	5	Erlotinib	1	2018-10-15	1.44559	0.727361	0.272639	0.0798086
HCM-SANG-0270-C20	5	Erlotinib	1	2018-10-15	3.95792	0.824426	0.175574	0.0798086
HCM-SANG-0270-C20	5	Erlotinib	2	2018-10-23	13.6158	0.90969	0.09031	0.0798086
HCM-SANG-0270-C20	5	Erlotinib	2	2018-10-23	31.1761	0.945871	0.0541293	0.0798086
HCM-SANG-0270-C20	5	Erlotinib	2	2018-10-23	52.2786	0.961457	0.0385433	0.0798086
HCM-SANG-0270-C20	80	Erlotinib	1	2018-10-15	19.7646	0.927862	0.0721385	0.0817535
HCM-SANG-0270-C20	80	Erlotinib	1	2018-10-15	52.1892	0.961412	0.0385875	0.0817535
HCM-SANG-0270-C20	80	Erlotinib	1	2018-10-15	83.8089	0.972018	0.0279818	0.0817535
HCM-SANG-0270-C20	80	Erlotinib	2	2018-10-23	4.79715	0.840281	0.159719	0.0817535
HCM-SANG-0270-C20	80	Erlotinib	2	2018-10-23	2.43712	0.780459	0.219541	0.0817535
HCM-SANG-0270-C20	80	Erlotinib	2	2018-10-23	2.69993	0.7902	0.2098	0.0817535
HCM-SANG-0270-C20	5	MK-1775	1	2018-10-15	1.12444	0.700018	0.299982	0.094337
HCM-SANG-0270-C20	5	MK-1775	1	2018-10-15	1.23953	0.710748	0.289252	0.094337
HCM-SANG-0270-C20	5	MK-1775	1	2018-10-15	1.26307	0.712802	0.287198	0.094337
HCM-SANG-0270-C20	5	MK-1775	2	2018-10-23	2.05519	0.763737	0.236263	0.094337
HCM-SANG-0270-C20	5	MK-1775	2	2018-10-23	2.79477	0.793431	0.206569	0.094337
HCM-SANG-0270-C20	5	MK-1775	2	2018-10-23	2.64659	0.78832	0.21168	0.094337
HCM-SANG-0270-C20	80	MK-1775	1	2018-10-15	10.2474	0.893557	0.106443	0.111681
HCM-SANG-0270-C20	80	MK-1775	1	2018-10-15	10.7293	0.896304	0.103696	0.111681
HCM-SANG-0270-C20	80	MK-1775	1	2018-10-15	11.9703	0.90263	0.0973704	0.111681
HCM-SANG-0270-C20	80	MK-1775	2	2018-10-23	0.987391	0.685479	0.314521	0.111681
HCM-SANG-0270-C20	80	MK-1775	2	2018-10-23	0.953073	0.681479	0.318521	0.111681
HCM-SANG-0270-C20	80	MK-1775	2	2018-10-23	1.22099	0.709098	0.290902	0.111681
HCM-SANG-0270-C20	5	Gemcitabine	1	2018-10-15	0.259373	0.52561	0.47439	0.182987
HCM-SANG-0270-C20	5	Gemcitabine	1	2018-10-15	0.195566	0.490672	0.509328	0.182987
HCM-SANG-0270-C20	5	Gemcitabine	1	2018-10-15	0.643418	0.635972	0.364028	0.182987
HCM-SANG-0270-C20	5	Gemcitabine	2	2018-10-23	1.79702	0.750142	0.249858	0.182987
HCM-SANG-0270-C20	5	Gemcitabine	2	2018-10-23	3.05127	0.801524	0.198476	0.182987
HCM-SANG-0270-C20	5	Gemcitabine	2	2018-10-23	2.32036	0.775706	0.224294	0.182987
HCM-SANG-0270-C20	80	Gemcitabine	1	2018-10-15	14.9245	0.914472	0.0855284	0.153683
HCM-SANG-0270-C20	80	Gemcitabine	1	2018-10-15	10.9534	0.897521	0.102479	0.153683
HCM-SANG-0270-C20	80	Gemcitabine	1	2018-10-15	19.9858	0.928354	0.0716456	0.153683
HCM-SANG-0270-C20	80	Gemcitabine	2	2018-10-23	0.696864	0.645361	0.354639	0.153683
HCM-SANG-0270-C20	80	Gemcitabine	2	2018-10-23	0.831607	0.665904	0.334096	0.153683
HCM-SANG-0270-C20	80	Gemcitabine	2	2018-10-23	0.295556	0.54173	0.45827	0.153683
HCM-SANG-0270-C20	5	Bortezomib	1	2018-10-15	0.00752846	0.820137	0.179863	0.17782
HCM-SANG-0270-C20	5	Bortezomib	1	2018-10-15	0.00658838	0.808436	0.191564	0.17782
HCM-SANG-0270-C20	5	Bortezomib	1	2018-10-15	0.0104523	0.84704	0.15296	0.17782
HCM-SANG-0270-C20	5	Bortezomib	2	2018-10-23	0.0110356	0.851229	0.148771	0.17782
HCM-SANG-0270-C20	5	Bortezomib	2	2018-10-23	0.0101198	0.844511	0.155489	0.17782
HCM-SANG-0270-C20	5	Bortezomib	2	2018-10-23	0.0145522	0.871375	0.128625	0.17782
HCM-SANG-0270-C20	80	Bortezomib	1	2018-10-15	0.0104352	0.846913	0.153087	0.186599
HCM-SANG-0270-C20	80	Bortezomib	1	2018-10-15	0.0134553	0.865869	0.134131	0.186599
HCM-SANG-0270-C20	80	Bortezomib	1	2018-10-15	0.0135812	0.866532	0.133468	0.186599
HCM-SANG-0270-C20	80	Bortezomib	2	2018-10-23	0.00599627	0.799919	0.200081	0.186599
HCM-SANG-0270-C20	80	Bortezomib	2	2018-10-23	0.00673769	0.810432	0.189568	0.186599
HCM-SANG-0270-C20	80	Bortezomib	2	2018-10-23	0.00651832	0.80748	0.19252	0.186599
HCM-SANG-0270-C20	5	SB505124	1	2018-10-15	12.3196	0.904242	0.0957579	0.103592
HCM-SANG-0270-C20	5	SB505124	1	2018-10-15	18.3353	0.924463	0.0755374	0.103592
HCM-SANG-0270-C20	5	SB505124	1	2018-10-15	22.7814	0.933948	0.0660524	0.103592
HCM-SANG-0270-C20	5	SB505124	2	2018-10-23	12.6113	0.905539	0.0944613	0.103592
HCM-SANG-0270-C20	5	SB505124	2	2018-10-23	16.617	0.919811	0.0801892	0.103592
HCM-SANG-0270-C20	5	SB505124	2	2018-10-23	67.2027	0.967461	0.0325391	0.103592
HCM-SANG-0270-C20	80	SB505124	1	2018-10-15	119.8	0.978153	0.0218469	0.0939786
HCM-SANG-0270-C20	80	SB505124	1	2018-10-15	188.445	0.984115	0.0158854	0.0939786
HCM-SANG-0270-C20	80	SB505124	1	2018-10-15	104.352	0.97595	0.0240502	0.0939786
HCM-SANG-0270-C20	80	SB505124	2	2018-10-23	12.6724	0.905805	0.094195	0.0939786
HCM-SANG-0270-C20	80	SB505124	2	2018-10-23	7.67181	0.875004	0.124996	0.0939786
HCM-SANG-0270-C20	80	SB505124	2	2018-10-23	14.589	0.913306	0.0866938	0.0939786
HCM-SANG-0270-C20	5	Tamoxifen	1	2018-10-15	29.4181	0.943815	0.0561846	0.0789209
HCM-SANG-0270-C20	5	Tamoxifen	1	2018-10-15	57.9747	0.964042	0.0359581	0.0789209
HCM-SANG-0270-C20	5	Tamoxifen	1	2018-10-15	36.2941	0.950947	0.0490534	0.0789209
HCM-SANG-0270-C20	5	Tamoxifen	2	2018-10-23	62.3155	0.965752	0.0342478	0.0789209
HCM-SANG-0270-C20	5	Tamoxifen	2	2018-10-23	128.951	0.979249	0.0207515	0.0789209
HCM-SANG-0270-C20	5	Tamoxifen	2	2018-10-23	79.5632	0.971002	0.0289981	0.0789209
HCM-SANG-0270-C20	80	Tamoxifen	1	2018-10-15	121.698	0.978392	0.0216085	0.0964261
HCM-SANG-0270-C20	80	Tamoxifen	1	2018-10-15	55.0374	0.962763	0.0372375	0.0964261
HCM-SANG-0270-C20	80	Tamoxifen	1	2018-10-15	176.889	0.983387	0.0166133	0.0964261
HCM-SANG-0270-C20	80	Tamoxifen	2	2018-10-23	23.8766	0.935863	0.0641375	0.0964261
HCM-SANG-0270-C20	80	Tamoxifen	2	2018-10-23	63.5035	0.966187	0.0338129	0.0964261
HCM-SANG-0270-C20	80	Tamoxifen	2	2018-10-23	16.0946	0.918252	0.0817483	0.0964261
HCM-SANG-0270-C20	5	Fulvestrant	1	2018-10-15	5.09554	0.96079	0.0392097	0.119057
HCM-SANG-0270-C20	5	Fulvestrant	1	2018-10-15	8.27361	0.97177	0.0282305	0.119057
HCM-SANG-0270-C20	5	Fulvestrant	1	2018-10-15	9.95833	0.975157	0.0248429	0.119057
HCM-SANG-0270-C20	5	Fulvestrant	2	2018-10-23	5.11434	0.960887	0.0391133	0.119057
HCM-SANG-0270-C20	5	Fulvestrant	2	2018-10-23	12.0362	0.978224	0.0217757	0.119057
HCM-SANG-0270-C20	5	Fulvestrant	2	2018-10-23	11.8193	0.977946	0.0220538	0.119057
HCM-SANG-0270-C20	80	Fulvestrant	1	2018-10-15	16.5934	0.982619	0.0173809	0.0958777
HCM-SANG-0270-C20	80	Fulvestrant	1	2018-10-15	16.5024	0.982552	0.0174485	0.0958777
HCM-SANG-0270-C20	80	Fulvestrant	1	2018-10-15	17.7428	0.983422	0.0165775	0.0958777
HCM-SANG-0270-C20	80	Fulvestrant	2	2018-10-23	3.11033	0.945789	0.0542109	0.0958777
HCM-SANG-0270-C20	80	Fulvestrant	2	2018-10-23	12.5234	0.97882	0.0211804	0.0958777
HCM-SANG-0270-C20	80	Fulvestrant	2	2018-10-23	6.24137	0.965789	0.0342113	0.0958777
HCM-SANG-0270-C20	5	Pemetrexed	1	2018-10-15	5.5371	0.851495	0.148505	0.146248
HCM-SANG-0270-C20	5	Pemetrexed	1	2018-10-15	6.0405	0.858039	0.141961	0.146248
HCM-SANG-0270-C20	5	Pemetrexed	1	2018-10-15	13.24	0.908191	0.0918091	0.146248
HCM-SANG-0270-C20	5	Pemetrexed	2	2018-10-23	3.81204	0.821222	0.178778	0.146248
HCM-SANG-0270-C20	5	Pemetrexed	2	2018-10-23	12.0558	0.903031	0.0969695	0.146248
HCM-SANG-0270-C20	5	Pemetrexed	2	2018-10-23	43.1943	0.956241	0.0437588	0.146248
HCM-SANG-0270-C20	80	Pemetrexed	1	2018-10-15	14.1828	0.911841	0.0881589	0.11503
HCM-SANG-0270-C20	80	Pemetrexed	1	2018-10-15	24.3779	0.936695	0.0633052	0.11503
HCM-SANG-0270-C20	80	Pemetrexed	1	2018-10-15	23.2926	0.934859	0.0651413	0.11503
HCM-SANG-0270-C20	80	Pemetrexed	2	2018-10-23	1.9063	0.756166	0.243834	0.11503
HCM-SANG-0270-C20	80	Pemetrexed	2	2018-10-23	1.09526	0.697097	0.302903	0.11503
HCM-SANG-0270-C20	80	Pemetrexed	2	2018-10-23	2.45561	0.781185	0.218815	0.11503
HCM-SANG-0270-C20	5	Talazoparib	1	2018-10-15	15.7413	0.917154	0.0828458	0.105025
HCM-SANG-0270-C20	5	Talazoparib	1	2018-10-15	16.7692	0.920251	0.0797488	0.105025
HCM-SANG-0270-C20	5	Talazoparib	1	2018-10-15	60.7408	0.965155	0.0348454	0.105025
HCM-SANG-0270-C20	5	Talazoparib	2	2018-10-23	102.359	0.975626	0.0243741	0.105025
HCM-SANG-0270-C20	5	Talazoparib	2	2018-10-23	156.836	0.981914	0.018086	0.105025
HCM-SANG-0270-C20	5	Talazoparib	2	2018-10-23	191.939	0.98432	0.0156799	0.105025
HCM-SANG-0270-C20	80	Talazoparib	1	2018-10-15	163.079	0.982405	0.0175951	0.0820995
HCM-SANG-0270-C20	80	Talazoparib	1	2018-10-15	177.38	0.983419	0.0165807	0.0820995
HCM-SANG-0270-C20	80	Talazoparib	1	2018-10-15	117.898	0.977908	0.0220923	0.0820995
HCM-SANG-0270-C20	80	Talazoparib	2	2018-10-23	16.1471	0.918412	0.0815881	0.0820995
HCM-SANG-0270-C20	80	Talazoparib	2	2018-10-23	29.9227	0.944424	0.0555755	0.0820995
HCM-SANG-0270-C20	80	Talazoparib	2	2018-10-23	71.9875	0.968949	0.0310511	0.0820995
HCM-SANG-0270-C20	5	Trametinib	1	2018-10-15	0.516696	0.846152	0.153848	0.124679
HCM-SANG-0270-C20	5	Trametinib	1	2018-10-15	0.601192	0.857688	0.142312	0.124679
HCM-SANG-0270-C20	5	Trametinib	1	2018-10-15	1.02644	0.893657	0.106343	0.124679
HCM-SANG-0270-C20	5	Trametinib	2	2018-10-23	3.14609	0.946187	0.0538133	0.124679
HCM-SANG-0270-C20	5	Trametinib	2	2018-10-23	8.62229	0.972559	0.0274407	0.124679
HCM-SANG-0270-C20	5	Trametinib	2	2018-10-23	2.67305	0.940276	0.0597239	0.124679
HCM-SANG-0270-C20	80	Trametinib	1	2018-10-15	15.2911	0.981588	0.0184117	0.113367
HCM-SANG-0270-C20	80	Trametinib	1	2018-10-15	10.7531	0.976446	0.0235542	0.113367
HCM-SANG-0270-C20	80	Trametinib	1	2018-10-15	17.5843	0.983317	0.0166831	0.113367
HCM-SANG-0270-C20	80	Trametinib	2	2018-10-23	1.12682	0.899173	0.100827	0.113367
HCM-SANG-0270-C20	80	Trametinib	2	2018-10-23	1.18822	0.902212	0.0977878	0.113367
HCM-SANG-0270-C20	80	Trametinib	2	2018-10-23	1.26465	0.905692	0.0943076	0.113367
HCM-SANG-0270-C20	5	Dabrafenib	1	2018-10-15	38.7855	0.953029	0.0469705	0.105239
HCM-SANG-0270-C20	5	Dabrafenib	1	2018-10-15	72.5051	0.9691	0.0308997	0.105239
HCM-SANG-0270-C20	5	Dabrafenib	1	2018-10-15	44.4527	0.957064	0.0429359	0.105239
HCM-SANG-0270-C20	5	Dabrafenib	2	2018-10-23	39.4191	0.953526	0.0464742	0.105239
HCM-SANG-0270-C20	5	Dabrafenib	2	2018-10-23	111.493	0.977031	0.0229689	0.105239
HCM-SANG-0270-C20	5	Dabrafenib	2	2018-10-23	140.144	0.980424	0.0195755	0.105239
HCM-SANG-0270-C20	80	Dabrafenib	1	2018-10-15	110.751	0.976924	0.0230759	0.0675172
HCM-SANG-0270-C20	80	Dabrafenib	1	2018-10-15	165.745	0.982605	0.0173949	0.0675172
HCM-SANG-0270-C20	80	Dabrafenib	1	2018-10-15	177.743	0.983443	0.0165568	0.0675172
HCM-SANG-0270-C20	80	Dabrafenib	2	2018-10-23	99.5933	0.975159	0.0248412	0.0675172
HCM-SANG-0270-C20	80	Dabrafenib	2	2018-10-23	85.2318	0.97234	0.0276598	0.0675172
HCM-SANG-0270-C20	80	Dabrafenib	2	2018-10-23	56.6495	0.963478	0.0365221	0.0675172
HCM-SANG-0270-C20	5	Temozolomide	1	2018-10-15	323.493	0.976491	0.0235086	0.0815109
HCM-SANG-0270-C20	5	Temozolomide	1	2018-10-15	110.035	0.951282	0.0487176	0.0815109
HCM-SANG-0270-C20	5	Temozolomide	1	2018-10-15	358.507	0.978115	0.0218849	0.0815109
HCM-SANG-0270-C20	5	Temozolomide	2	2018-10-23	444.183	0.981166	0.0188341	0.0815109
HCM-SANG-0270-C20	5	Temozolomide	2	2018-10-23	152.427	0.960715	0.039285	0.0815109
HCM-SANG-0270-C20	5	Temozolomide	2	2018-10-23	575.818	0.98432	0.0156799	0.0815109
HCM-SANG-0270-C20	80	Temozolomide	1	2018-10-15	261.048	0.972732	0.0272683	0.0897403
HCM-SANG-0270-C20	80	Temozolomide	1	2018-10-15	539.439	0.983578	0.0164217	0.0897403
HCM-SANG-0270-C20	80	Temozolomide	1	2018-10-15	461.226	0.981658	0.0183416	0.0897403
HCM-SANG-0270-C20	80	Temozolomide	2	2018-10-23	218.863	0.96923	0.0307698	0.0897403
HCM-SANG-0270-C20	80	Temozolomide	2	2018-10-23	194.416	0.966649	0.0333512	0.0897403
HCM-SANG-0270-C20	80	Temozolomide	2	2018-10-23	221.323	0.969464	0.0305359	0.0897403
HCM-SANG-0270-C20	5	Ruxolitinib	1	2018-10-15	101.482	0.97548	0.02452	0.0931982
HCM-SANG-0270-C20	5	Ruxolitinib	1	2018-10-15	104.69	0.976004	0.0239963	0.0931982
HCM-SANG-0270-C20	5	Ruxolitinib	1	2018-10-15	111.707	0.977062	0.0229382	0.0931982
HCM-SANG-0270-C20	5	Ruxolitinib	2	2018-10-23	75.4571	0.969931	0.0300691	0.0931982
HCM-SANG-0270-C20	5	Ruxolitinib	2	2018-10-23	158.94	0.982083	0.0179169	0.0931982
HCM-SANG-0270-C20	5	Ruxolitinib	2	2018-10-23	191.939	0.98432	0.0156799	0.0931982
HCM-SANG-0270-C20	80	Ruxolitinib	1	2018-10-15	149.621	0.981304	0.0186958	0.0780877
HCM-SANG-0270-C20	80	Ruxolitinib	1	2018-10-15	188.445	0.984115	0.0158854	0.0780877
HCM-SANG-0270-C20	80	Ruxolitinib	1	2018-10-15	90.8113	0.973522	0.0264778	0.0780877
HCM-SANG-0270-C20	80	Ruxolitinib	2	2018-10-23	128.754	0.979226	0.0207738	0.0780877
HCM-SANG-0270-C20	80	Ruxolitinib	2	2018-10-23	131.745	0.979558	0.0204424	0.0780877
HCM-SANG-0270-C20	80	Ruxolitinib	2	2018-10-23	59.5786	0.964697	0.0353028	0.0780877
HCM-SANG-0270-C20	5	Linsitinib	1	2018-10-15	27.6835	0.941592	0.0584083	0.0896987
HCM-SANG-0270-C20	5	Linsitinib	1	2018-10-15	48.6177	0.959543	0.0404573	0.0896987
HCM-SANG-0270-C20	5	Linsitinib	1	2018-10-15	58.3684	0.964205	0.0357945	0.0896987
HCM-SANG-0270-C20	5	Linsitinib	2	2018-10-23	118.132	0.977938	0.0220617	0.0896987
HCM-SANG-0270-C20	5	Linsitinib	2	2018-10-23	132.797	0.979671	0.0203288	0.0896987
HCM-SANG-0270-C20	5	Linsitinib	2	2018-10-23	85.379	0.972373	0.027627	0.0896987
HCM-SANG-0270-C20	80	Linsitinib	1	2018-10-15	162.137	0.982333	0.0176671	0.0899652
HCM-SANG-0270-C20	80	Linsitinib	1	2018-10-15	166.411	0.982654	0.0173457	0.0899652
HCM-SANG-0270-C20	80	Linsitinib	1	2018-10-15	138.681	0.98028	0.0197202	0.0899652
HCM-SANG-0270-C20	80	Linsitinib	2	2018-10-23	46.2306	0.958166	0.0418343	0.0899652
HCM-SANG-0270-C20	80	Linsitinib	2	2018-10-23	101.891	0.975548	0.0244517	0.0899652
HCM-SANG-0270-C20	80	Linsitinib	2	2018-10-23	92.3635	0.97383	0.02617	0.0899652
HCM-SANG-0270-C20	5	Sapitinib	1	2018-10-15	0.646641	0.715374	0.284626	0.142403
HCM-SANG-0270-C20	5	Sapitinib	1	2018-10-15	0.228795	0.59519	0.40481	0.142403
HCM-SANG-0270-C20	5	Sapitinib	1	2018-10-15	0.528989	0.693234	0.306766	0.142403
HCM-SANG-0270-C20	5	Sapitinib	2	2018-10-23	1.6538	0.808799	0.191201	0.142403
HCM-SANG-0270-C20	5	Sapitinib	2	2018-10-23	3.79803	0.87433	0.12567	0.142403
HCM-SANG-0270-C20	5	Sapitinib	2	2018-10-23	5.55256	0.898326	0.101674	0.142403
HCM-SANG-0270-C20	80	Sapitinib	1	2018-10-15	46.1058	0.9738	0.0261998	0.114243
HCM-SANG-0270-C20	80	Sapitinib	1	2018-10-15	46.4945	0.973952	0.0260483	0.114243
HCM-SANG-0270-C20	80	Sapitinib	1	2018-10-15	45.4016	0.973521	0.0264795	0.114243
HCM-SANG-0270-C20	80	Sapitinib	2	2018-10-23	1.11384	0.771721	0.228279	0.114243
HCM-SANG-0270-C20	80	Sapitinib	2	2018-10-23	0.871168	0.746962	0.253038	0.114243
HCM-SANG-0270-C20	80	Sapitinib	2	2018-10-23	0.711677	0.725705	0.274295	0.114243
HCM-SANG-0270-C20	5	Uprosertib	1	2018-10-15	12.0456	0.902983	0.0970169	0.0446296
HCM-SANG-0270-C20	5	Uprosertib	1	2018-10-15	4.01991	0.825742	0.174258	0.0446296
HCM-SANG-0270-C20	5	Uprosertib	1	2018-10-15	13.0643	0.907468	0.0925318	0.0446296
HCM-SANG-0270-C20	5	Uprosertib	2	2018-10-23	49.651	0.960106	0.0398943	0.0446296
HCM-SANG-0270-C20	5	Uprosertib	2	2018-10-23	45.9112	0.957973	0.0420272	0.0446296
HCM-SANG-0270-C20	5	Uprosertib	2	2018-10-23	191.939	0.98432	0.0156799	0.0446296
HCM-SANG-0270-C20	80	Uprosertib	1	2018-10-15	163.079	0.982405	0.0175951	0.0529073
HCM-SANG-0270-C20	80	Uprosertib	1	2018-10-15	188.445	0.984115	0.0158854	0.0529073
HCM-SANG-0270-C20	80	Uprosertib	1	2018-10-15	47.5562	0.958944	0.041056	0.0529073
HCM-SANG-0270-C20	80	Uprosertib	2	2018-10-23	13.2119	0.908076	0.0919237	0.0529073
HCM-SANG-0270-C20	80	Uprosertib	2	2018-10-23	10.99	0.897717	0.102283	0.0529073
HCM-SANG-0270-C20	80	Uprosertib	2	2018-10-23	16.1391	0.918388	0.0816124	0.0529073
HCM-SANG-0270-C20	5	Lapatinib	1	2018-10-15	3.65526	0.817597	0.182403	0.122522
HCM-SANG-0270-C20	5	Lapatinib	1	2018-10-15	2.29391	0.774589	0.225411	0.122522
HCM-SANG-0270-C20	5	Lapatinib	1	2018-10-15	2.74549	0.791769	0.208231	0.122522
HCM-SANG-0270-C20	5	Lapatinib	2	2018-10-23	7.09915	0.869662	0.130338	0.122522
HCM-SANG-0270-C20	5	Lapatinib	2	2018-10-23	10.037	0.892299	0.107701	0.122522
HCM-SANG-0270-C20	5	Lapatinib	2	2018-10-23	14.5716	0.913245	0.0867554	0.122522
HCM-SANG-0270-C20	80	Lapatinib	1	2018-10-15	77.1027	0.970371	0.0296287	0.085721
HCM-SANG-0270-C20	80	Lapatinib	1	2018-10-15	34.4877	0.94929	0.0507098	0.085721
HCM-SANG-0270-C20	80	Lapatinib	1	2018-10-15	40.9384	0.954666	0.0453338	0.085721
HCM-SANG-0270-C20	80	Lapatinib	2	2018-10-23	5.71265	0.853865	0.146135	0.085721
HCM-SANG-0270-C20	80	Lapatinib	2	2018-10-23	2.8811	0.796255	0.203745	0.085721
HCM-SANG-0270-C20	80	Lapatinib	2	2018-10-23	4.67474	0.838204	0.161796	0.085721
HCM-SANG-0270-C20	5	Luminespib	1	2018-10-15	0.127321	0.845021	0.154979	0.110261
HCM-SANG-0270-C20	5	Luminespib	1	2018-10-15	0.0723843	0.796711	0.203289	0.110261
HCM-SANG-0270-C20	5	Luminespib	1	2018-10-15	0.180627	0.870887	0.129113	0.110261
HCM-SANG-0270-C20	5	Luminespib	2	2018-10-23	0.7343	0.943759	0.056241	0.110261
HCM-SANG-0270-C20	5	Luminespib	2	2018-10-23	0.621698	0.937484	0.0625165	0.110261
HCM-SANG-0270-C20	5	Luminespib	2	2018-10-23	0.656829	0.939619	0.0603813	0.110261
HCM-SANG-0270-C20	80	Luminespib	1	2018-10-15	1.35165	0.962315	0.0376851	0.0882065
HCM-SANG-0270-C20	80	Luminespib	1	2018-10-15	4.71112	0.984115	0.0158854	0.0882065
HCM-SANG-0270-C20	80	Luminespib	1	2018-10-15	1.61667	0.9666	0.0333995	0.0882065
HCM-SANG-0270-C20	80	Luminespib	2	2018-10-23	0.196199	0.876538	0.123462	0.0882065
HCM-SANG-0270-C20	80	Luminespib	2	2018-10-23	0.526111	0.930605	0.0693952	0.0882065
HCM-SANG-0270-C20	80	Luminespib	2	2018-10-23	0.319938	0.906344	0.093656	0.0882065
HCM-SANG-0270-C20	5	Alpelisib	1	2018-10-15	21.4103	0.931343	0.0686571	0.102262
HCM-SANG-0270-C20	5	Alpelisib	1	2018-10-15	20.0397	0.928473	0.0715267	0.102262
HCM-SANG-0270-C20	5	Alpelisib	1	2018-10-15	106.171	0.976237	0.0237634	0.102262
HCM-SANG-0270-C20	5	Alpelisib	2	2018-10-23	149.254	0.981272	0.018728	0.102262
HCM-SANG-0270-C20	5	Alpelisib	2	2018-10-23	165.007	0.98255	0.0174497	0.102262
HCM-SANG-0270-C20	5	Alpelisib	2	2018-10-23	191.939	0.98432	0.0156799	0.102262
HCM-SANG-0270-C20	80	Alpelisib	1	2018-10-15	163.079	0.982405	0.0175951	0.0876746
HCM-SANG-0270-C20	80	Alpelisib	1	2018-10-15	187.824	0.984077	0.0159226	0.0876746
HCM-SANG-0270-C20	80	Alpelisib	1	2018-10-15	158.043	0.982011	0.0179886	0.0876746
HCM-SANG-0270-C20	80	Alpelisib	2	2018-10-23	127.591	0.979094	0.0209061	0.0876746
HCM-SANG-0270-C20	80	Alpelisib	2	2018-10-23	77.3855	0.970445	0.0295545	0.0876746
HCM-SANG-0270-C20	80	Alpelisib	2	2018-10-23	85.4523	0.972389	0.0276107	0.0876746
HCM-SANG-0270-C20	5	Taselisib	1	2018-10-15	5.35385	0.848912	0.151088	0.113939
HCM-SANG-0270-C20	5	Taselisib	1	2018-10-15	10.9555	0.897533	0.102467	0.113939
HCM-SANG-0270-C20	5	Taselisib	1	2018-10-15	8.75365	0.883728	0.116272	0.113939
HCM-SANG-0270-C20	5	Taselisib	2	2018-10-23	34.6621	0.949456	0.0505439	0.113939
HCM-SANG-0270-C20	5	Taselisib	2	2018-10-23	29.043	0.943352	0.0566479	0.113939
HCM-SANG-0270-C20	5	Taselisib	2	2018-10-23	118.717	0.978014	0.0219858	0.113939
HCM-SANG-0270-C20	80	Taselisib	1	2018-10-15	164.837	0.982538	0.0174625	0.0926962
HCM-SANG-0270-C20	80	Taselisib	1	2018-10-15	164.798	0.982535	0.0174654	0.0926962
HCM-SANG-0270-C20	80	Taselisib	1	2018-10-15	179.663	0.983569	0.0164314	0.0926962
HCM-SANG-0270-C20	80	Taselisib	2	2018-10-23	17.1499	0.921327	0.0786725	0.0926962
HCM-SANG-0270-C20	80	Taselisib	2	2018-10-23	19.3743	0.926971	0.0730291	0.0926962
HCM-SANG-0270-C20	80	Taselisib	2	2018-10-23	5.08294	0.844868	0.155132	0.0926962
HCM-SANG-0270-C20	5	SCH772984	1	2018-10-15	1.01587	0.762589	0.237411	0.105194
HCM-SANG-0270-C20	5	SCH772984	1	2018-10-15	1.55399	0.803198	0.196802	0.105194
HCM-SANG-0270-C20	5	SCH772984	1	2018-10-15	0.888548	0.748997	0.251003	0.105194
HCM-SANG-0270-C20	5	SCH772984	2	2018-10-23	7.46939	0.91452	0.0854797	0.105194
HCM-SANG-0270-C20	5	SCH772984	2	2018-10-23	6.84647	0.90999	0.0900097	0.105194
HCM-SANG-0270-C20	5	SCH772984	2	2018-10-23	6.17142	0.904347	0.0956529	0.105194
HCM-SANG-0270-C20	80	SCH772984	1	2018-10-15	33.5803	0.967447	0.032553	0.0864011
HCM-SANG-0270-C20	80	SCH772984	1	2018-10-15	81.406	0.982385	0.0176154	0.0864011
HCM-SANG-0270-C20	80	SCH772984	1	2018-10-15	67.6279	0.979931	0.0200691	0.0864011
HCM-SANG-0270-C20	80	SCH772984	2	2018-10-23	2.98266	0.85711	0.14289	0.0864011
HCM-SANG-0270-C20	80	SCH772984	2	2018-10-23	4.20927	0.881194	0.118806	0.0864011
HCM-SANG-0270-C20	80	SCH772984	2	2018-10-23	2.42893	0.841285	0.158715	0.0864011
HCM-SANG-0270-C20	5	Entinostat	1	2018-10-15	10.3488	0.89415	0.10585	0.0879141
HCM-SANG-0270-C20	5	Entinostat	1	2018-10-15	12.0529	0.903017	0.0969828	0.0879141
HCM-SANG-0270-C20	5	Entinostat	1	2018-10-15	20.89	0.930287	0.0697128	0.0879141
HCM-SANG-0270-C20	5	Entinostat	2	2018-10-23	22.9013	0.934164	0.0658359	0.0879141
HCM-SANG-0270-C20	5	Entinostat	2	2018-10-23	35.1383	0.949902	0.0500977	0.0879141
HCM-SANG-0270-C20	5	Entinostat	2	2018-10-23	41.3283	0.954948	0.0450518	0.0879141
HCM-SANG-0270-C20	80	Entinostat	1	2018-10-15	54.2949	0.962422	0.0375784	0.113031
HCM-SANG-0270-C20	80	Entinostat	1	2018-10-15	188.445	0.984115	0.0158854	0.113031
HCM-SANG-0270-C20	80	Entinostat	1	2018-10-15	41.1424	0.954814	0.0451857	0.113031
HCM-SANG-0270-C20	80	Entinostat	2	2018-10-23	9.43049	0.888454	0.111546	0.113031
HCM-SANG-0270-C20	80	Entinostat	2	2018-10-23	10.2448	0.893542	0.106458	0.113031
HCM-SANG-0270-C20	80	Entinostat	2	2018-10-23	12.3852	0.904538	0.0954622	0.113031
HCM-SANG-0270-C20	5	OSI-027	1	2018-10-15	16.2814	0.918818	0.0811821	0.113193
HCM-SANG-0270-C20	5	OSI-027	1	2018-10-15	12.1147	0.903304	0.0966956	0.113193
HCM-SANG-0270-C20	5	OSI-027	1	2018-10-15	14.4317	0.912746	0.0872539	0.113193
HCM-SANG-0270-C20	5	OSI-027	2	2018-10-23	48.7488	0.959615	0.0403848	0.113193
HCM-SANG-0270-C20	5	OSI-027	2	2018-10-23	124.817	0.97877	0.0212298	0.113193
HCM-SANG-0270-C20	5	OSI-027	2	2018-10-23	96.8908	0.974681	0.0253188	0.113193
HCM-SANG-0270-C20	80	OSI-027	1	2018-10-15	168.273	0.98279	0.01721	0.061714
HCM-SANG-0270-C20	80	OSI-027	1	2018-10-15	116.849	0.97777	0.0222304	0.061714
HCM-SANG-0270-C20	80	OSI-027	1	2018-10-15	179.663	0.983569	0.0164314	0.061714
HCM-SANG-0270-C20	80	OSI-027	2	2018-10-23	14.2064	0.911928	0.0880722	0.061714
HCM-SANG-0270-C20	80	OSI-027	2	2018-10-23	12.9727	0.907086	0.0929138	0.061714
HCM-SANG-0270-C20	80	OSI-027	2	2018-10-23	23.0323	0.934399	0.0656013	0.061714
HCM-SANG-0270-C20	5	LGK974	1	2018-10-15	25.3323	0.938209	0.0617908	0.102636
HCM-SANG-0270-C20	5	LGK974	1	2018-10-15	84.9868	0.972285	0.0277146	0.102636
HCM-SANG-0270-C20	5	LGK974	1	2018-10-15	56.252	0.963305	0.0366954	0.102636
HCM-SANG-0270-C20	5	LGK974	2	2018-10-23	53.6749	0.962131	0.0378689	0.102636
HCM-SANG-0270-C20	5	LGK974	2	2018-10-23	67.9863	0.967716	0.0322838	0.102636
HCM-SANG-0270-C20	5	LGK974	2	2018-10-23	35.9878	0.950675	0.049325	0.102636
HCM-SANG-0270-C20	80	LGK974	1	2018-10-15	166.648	0.982672	0.0173283	0.0987092
HCM-SANG-0270-C20	80	LGK974	1	2018-10-15	163.902	0.982467	0.0175327	0.0987092
HCM-SANG-0270-C20	80	LGK974	1	2018-10-15	179.549	0.983561	0.0164388	0.0987092
HCM-SANG-0270-C20	80	LGK974	2	2018-10-23	23.1836	0.934667	0.0653331	0.0987092
HCM-SANG-0270-C20	80	LGK974	2	2018-10-23	15.9692	0.917866	0.0821336	0.0987092
HCM-SANG-0270-C20	80	LGK974	2	2018-10-23	13.0867	0.907561	0.0924387	0.0987092
HCM-SANG-0270-C20	5	I-BET-762	1	2018-10-15	53.957	0.962264	0.0377361	0.0953566
HCM-SANG-0270-C20	5	I-BET-762	1	2018-10-15	19.3221	0.92685	0.0731502	0.0953566
HCM-SANG-0270-C20	5	I-BET-762	1	2018-10-15	31.1035	0.945789	0.0542107	0.0953566
HCM-SANG-0270-C20	5	I-BET-762	2	2018-10-23	33.514	0.94834	0.0516602	0.0953566
HCM-SANG-0270-C20	5	I-BET-762	2	2018-10-23	108.519	0.976595	0.0234049	0.0953566
HCM-SANG-0270-C20	5	I-BET-762	2	2018-10-23	102.395	0.975632	0.0243682	0.0953566
HCM-SANG-0270-C20	80	I-BET-762	1	2018-10-15	165.807	0.98261	0.0173903	0.0989418
HCM-SANG-0270-C20	80	I-BET-762	1	2018-10-15	153.366	0.981627	0.0183733	0.0989418
HCM-SANG-0270-C20	80	I-BET-762	1	2018-10-15	175.898	0.983321	0.0166794	0.0989418
HCM-SANG-0270-C20	80	I-BET-762	2	2018-10-23	33.1875	0.948011	0.0519886	0.0989418
HCM-SANG-0270-C20	80	I-BET-762	2	2018-10-23	50.5425	0.960577	0.0394233	0.0989418
HCM-SANG-0270-C20	80	I-BET-762	2	2018-10-23	26.8218	0.940405	0.0595947	0.0989418
HCM-SANG-0270-C20	5	Entospletinib	1	2018-10-15	75.0808	0.969828	0.030172	0.0840365
HCM-SANG-0270-C20	5	Entospletinib	1	2018-10-15	48.7515	0.959617	0.0403833	0.0840365
HCM-SANG-0270-C20	5	Entospletinib	1	2018-10-15	127.148	0.979043	0.020957	0.0840365
HCM-SANG-0270-C20	5	Entospletinib	2	2018-10-23	97.5625	0.974802	0.025198	0.0840365
HCM-SANG-0270-C20	5	Entospletinib	2	2018-10-23	104.796	0.976021	0.0239795	0.0840365
HCM-SANG-0270-C20	5	Entospletinib	2	2018-10-23	191.939	0.98432	0.0156799	0.0840365
HCM-SANG-0270-C20	80	Entospletinib	1	2018-10-15	146.124	0.980991	0.0190093	0.0654874
HCM-SANG-0270-C20	80	Entospletinib	1	2018-10-15	188.445	0.984115	0.0158854	0.0654874
HCM-SANG-0270-C20	80	Entospletinib	1	2018-10-15	138.319	0.980244	0.0197564	0.0654874
HCM-SANG-0270-C20	80	Entospletinib	2	2018-10-23	94.3235	0.974207	0.0257932	0.0654874
HCM-SANG-0270-C20	80	Entospletinib	2	2018-10-23	123.618	0.978626	0.0213735	0.0654874
HCM-SANG-0270-C20	80	Entospletinib	2	2018-10-23	132.746	0.979666	0.0203343	0.0654874
HCM-SANG-0270-C20	5	Ribociclib	1	2018-10-15	6.63713	0.94801	0.0519905	0.0796621
HCM-SANG-0270-C20	5	Ribociclib	1	2018-10-15	2.63935	0.908014	0.0919858	0.0796621
HCM-SANG-0270-C20	5	Ribociclib	1	2018-10-15	8.49046	0.955738	0.0442622	0.0796621
HCM-SANG-0270-C20	5	Ribociclib	2	2018-10-23	6.14605	0.945367	0.0546332	0.0796621
HCM-SANG-0270-C20	5	Ribociclib	2	2018-10-23	33.2012	0.982624	0.0173756	0.0796621
HCM-SANG-0270-C20	5	Ribociclib	2	2018-10-23	38.3879	0.98432	0.0156799	0.0796621
HCM-SANG-0270-C20	80	Ribociclib	1	2018-10-15	28.9087	0.980845	0.0191551	0.0885158
HCM-SANG-0270-C20	80	Ribociclib	1	2018-10-15	37.6889	0.984115	0.0158854	0.0885158
HCM-SANG-0270-C20	80	Ribociclib	1	2018-10-15	29.1831	0.980972	0.0190284	0.0885158
HCM-SANG-0270-C20	80	Ribociclib	2	2018-10-23	4.63036	0.934611	0.0653892	0.0885158
HCM-SANG-0270-C20	80	Ribociclib	2	2018-10-23	21.613	0.976527	0.0234732	0.0885158
HCM-SANG-0270-C20	80	Ribociclib	2	2018-10-23	13.8047	0.968047	0.0319531	0.0885158
HCM-SANG-0270-C20	5	AZD4547	1	2018-10-15	28.1353	0.942191	0.0578086	0.0860606
HCM-SANG-0270-C20	5	AZD4547	1	2018-10-15	20.5021	0.929474	0.0705261	0.0860606
HCM-SANG-0270-C20	5	AZD4547	1	2018-10-15	101.274	0.975445	0.0245549	0.0860606
HCM-SANG-0270-C20	5	AZD4547	2	2018-10-23	81.2299	0.971411	0.0285888	0.0860606
HCM-SANG-0270-C20	5	AZD4547	2	2018-10-23	165.777	0.982607	0.0173925	0.0860606
HCM-SANG-0270-C20	5	AZD4547	2	2018-10-23	191.939	0.98432	0.0156799	0.0860606
HCM-SANG-0270-C20	80	AZD4547	1	2018-10-15	142.791	0.98068	0.0193199	0.0961834
HCM-SANG-0270-C20	80	AZD4547	1	2018-10-15	185.657	0.983946	0.0160541	0.0961834
HCM-SANG-0270-C20	80	AZD4547	1	2018-10-15	152.537	0.981556	0.0184435	0.0961834
HCM-SANG-0270-C20	80	AZD4547	2	2018-10-23	65.4281	0.966864	0.0331356	0.0961834
HCM-SANG-0270-C20	80	AZD4547	2	2018-10-23	33.93	0.948751	0.0512489	0.0961834
HCM-SANG-0270-C20	80	AZD4547	2	2018-10-23	30.1159	0.944653	0.0553465	0.0961834
HCM-SANG-0270-C20	5	MG-132	1	2018-10-15	0.0471767	0.32958	0.67042	0.113036
HCM-SANG-0270-C20	5	MG-132	1	2018-10-15	0.0485673	0.333279	0.666721	0.113036
HCM-SANG-0270-C20	5	MG-132	1	2018-10-15	0.0436767	0.319842	0.680158	0.113036
HCM-SANG-0270-C20	5	MG-132	1	2018-10-15	0.0492416	0.33504	0.66496	0.113036
HCM-SANG-0270-C20	5	MG-132	1	2018-10-15	0.0541087	0.347168	0.652832	0.113036
HCM-SANG-0270-C20	5	MG-132	1	2018-10-15	0.0549056	0.349063	0.650937	0.113036
HCM-SANG-0270-C20	5	MG-132	2	2018-10-23	0.0564704	0.352715	0.647285	0.113036
HCM-SANG-0270-C20	5	MG-132	2	2018-10-23	0.06338	0.367847	0.632153	0.113036
HCM-SANG-0270-C20	5	MG-132	2	2018-10-23	0.0670945	0.375386	0.624614	0.113036
HCM-SANG-0270-C20	5	MG-132	2	2018-10-23	0.0767313	0.393321	0.606679	0.113036
HCM-SANG-0270-C20	5	MG-132	2	2018-10-23	0.0715366	0.383924	0.616076	0.113036
HCM-SANG-0270-C20	5	MG-132	2	2018-10-23	0.0910991	0.416563	0.583437	0.113036
HCM-SANG-0270-C20	80	MG-132	1	2018-10-15	0.0662996	0.373804	0.626196	0.133467
HCM-SANG-0270-C20	80	MG-132	1	2018-10-15	0.0758375	0.391746	0.608254	0.133467
HCM-SANG-0270-C20	80	MG-132	1	2018-10-15	0.0770943	0.393956	0.606044	0.133467
HCM-SANG-0270-C20	80	MG-132	1	2018-10-15	0.0794897	0.398078	0.601922	0.133467
HCM-SANG-0270-C20	80	MG-132	1	2018-10-15	0.0900342	0.414961	0.585039	0.133467
HCM-SANG-0270-C20	80	MG-132	1	2018-10-15	0.0863505	0.409281	0.590719	0.133467
HCM-SANG-0270-C20	80	MG-132	2	2018-10-23	0.0276518	0.264684	0.735316	0.133467
HCM-SANG-0270-C20	80	MG-132	2	2018-10-23	0.0319237	0.281505	0.718495	0.133467
HCM-SANG-0270-C20	80	MG-132	2	2018-10-23	0.0397061	0.307964	0.692036	0.133467
HCM-SANG-0270-C20	80	MG-132	2	2018-10-23	0.0443106	0.321654	0.678346	0.133467
HCM-SANG-0270-C20	80	MG-132	2	2018-10-23	0.0344223	0.290524	0.709476	0.133467
HCM-SANG-0270-C20	80	MG-132	2	2018-10-23	0.0274549	0.26386	0.73614	0.133467
HCM-SANG-0270-C20	5	Venetoclax	1	2018-10-15	5.29842	0.961801	0.038199	0.0955143
HCM-SANG-0270-C20	5	Venetoclax	1	2018-10-15	6.87209	0.967951	0.0320487	0.0955143
HCM-SANG-0270-C20	5	Venetoclax	1	2018-10-15	12.1655	0.978386	0.0216139	0.0955143
HCM-SANG-0270-C20	5	Venetoclax	2	2018-10-23	4.45781	0.957144	0.0428559	0.0955143
HCM-SANG-0270-C20	5	Venetoclax	2	2018-10-23	8.78955	0.97292	0.0270802	0.0955143
HCM-SANG-0270-C20	5	Venetoclax	2	2018-10-23	13.7783	0.98019	0.0198103	0.0955143
HCM-SANG-0270-C20	80	Venetoclax	1	2018-10-15	16.6252	0.982643	0.0173574	0.0802017
HCM-SANG-0270-C20	80	Venetoclax	1	2018-10-15	12.7568	0.979091	0.0209087	0.0802017
HCM-SANG-0270-C20	80	Venetoclax	1	2018-10-15	17.8055	0.983464	0.0165362	0.0802017
HCM-SANG-0270-C20	80	Venetoclax	2	2018-10-23	11.0706	0.976918	0.0230824	0.0802017
HCM-SANG-0270-C20	80	Venetoclax	2	2018-10-23	3.88536	0.953083	0.0469165	0.0802017
HCM-SANG-0270-C20	80	Venetoclax	2	2018-10-23	1.37855	0.910348	0.0896525	0.0802017
HCM-SANG-0270-C20	5	AZD6738	1	2018-10-15	10.5351	0.895218	0.104782	0.101586
HCM-SANG-0270-C20	5	AZD6738	1	2018-10-15	6.52148	0.863638	0.136362	0.101586
HCM-SANG-0270-C20	5	AZD6738	1	2018-10-15	7.29353	0.87154	0.12846	0.101586
HCM-SANG-0270-C20	5	AZD6738	2	2018-10-23	19.1014	0.926332	0.0736679	0.101586
HCM-SANG-0270-C20	5	AZD6738	2	2018-10-23	30.5366	0.945144	0.0548557	0.101586
HCM-SANG-0270-C20	5	AZD6738	2	2018-10-23	45.8025	0.957907	0.0420933	0.101586
HCM-SANG-0270-C20	80	AZD6738	1	2018-10-15	47.9235	0.959154	0.0408464	0.095044
HCM-SANG-0270-C20	80	AZD6738	1	2018-10-15	49.4599	0.960003	0.039997	0.095044
HCM-SANG-0270-C20	80	AZD6738	1	2018-10-15	40.0351	0.953996	0.0460036	0.095044
HCM-SANG-0270-C20	80	AZD6738	2	2018-10-23	4.74003	0.83932	0.16068	0.095044
HCM-SANG-0270-C20	80	AZD6738	2	2018-10-23	7.39636	0.872506	0.127494	0.095044
HCM-SANG-0270-C20	80	AZD6738	2	2018-10-23	10.7444	0.896387	0.103613	0.095044
HCM-SANG-0270-C20	5	Vinorelbine	1	2018-10-15	0.115647	0.90067	0.09933	0.0988356
HCM-SANG-0270-C20	5	Vinorelbine	1	2018-10-15	0.0493164	0.842483	0.157517	0.0988356
HCM-SANG-0270-C20	5	Vinorelbine	1	2018-10-15	0.104067	0.894484	0.105516	0.0988356
HCM-SANG-0270-C20	5	Vinorelbine	2	2018-10-23	0.161201	0.91833	0.0816704	0.0988356
HCM-SANG-0270-C20	5	Vinorelbine	2	2018-10-23	0.480406	0.95922	0.0407802	0.0988356
HCM-SANG-0270-C20	5	Vinorelbine	2	2018-10-23	1.91894	0.984317	0.0156826	0.0988356
HCM-SANG-0270-C20	80	Vinorelbine	1	2018-10-15	0.319339	0.946702	0.0532981	0.120769
HCM-SANG-0270-C20	80	Vinorelbine	1	2018-10-15	0.59041	0.964481	0.0355192	0.120769
HCM-SANG-0270-C20	80	Vinorelbine	1	2018-10-15	0.159309	0.917748	0.0822523	0.120769
HCM-SANG-0270-C20	80	Vinorelbine	2	2018-10-23	0.0504992	0.844356	0.155644	0.120769
HCM-SANG-0270-C20	80	Vinorelbine	2	2018-10-23	0.0752084	0.873651	0.126349	0.120769
HCM-SANG-0270-C20	80	Vinorelbine	2	2018-10-23	0.0864675	0.882934	0.117066	0.120769
HCM-SANG-0270-C20	5	Tivozanib	1	2018-10-15	11.8736	0.978017	0.0219833	0.078112
HCM-SANG-0270-C20	5	Tivozanib	1	2018-10-15	5.64258	0.963381	0.0366194	0.078112
HCM-SANG-0270-C20	5	Tivozanib	1	2018-10-15	13.7037	0.980114	0.0198859	0.078112
HCM-SANG-0270-C20	5	Tivozanib	2	2018-10-23	15.2106	0.98152	0.0184803	0.078112
HCM-SANG-0270-C20	5	Tivozanib	2	2018-10-23	16.5916	0.982618	0.0173822	0.078112
HCM-SANG-0270-C20	5	Tivozanib	2	2018-10-23	19.1939	0.98432	0.0156799	0.078112
HCM-SANG-0270-C20	80	Tivozanib	1	2018-10-15	15.626	0.981867	0.018133	0.131058
HCM-SANG-0270-C20	80	Tivozanib	1	2018-10-15	15.5061	0.981768	0.0182316	0.131058
HCM-SANG-0270-C20	80	Tivozanib	1	2018-10-15	15.4752	0.981743	0.0182573	0.131058
HCM-SANG-0270-C20	80	Tivozanib	2	2018-10-23	4.32818	0.9563	0.0437004	0.131058
HCM-SANG-0270-C20	80	Tivozanib	2	2018-10-23	8.52884	0.972353	0.0276472	0.131058
HCM-SANG-0270-C20	80	Tivozanib	2	2018-10-23	7.18568	0.96891	0.0310896	0.131058
HCM-SANG-0270-C20	5	AZD0156	1	2018-10-15	27.7638	0.968168	0.0318321	0.101772
HCM-SANG-0270-C20	5	AZD0156	1	2018-10-15	14.4831	0.95087	0.0491296	0.101772
HCM-SANG-0270-C20	5	AZD0156	1	2018-10-15	57.3956	0.980746	0.0192539	0.101772
HCM-SANG-0270-C20	5	AZD0156	2	2018-10-23	56.8051	0.980606	0.0193943	0.101772
HCM-SANG-0270-C20	5	AZD0156	2	2018-10-23	66.4024	0.982624	0.0173756	0.101772
HCM-SANG-0270-C20	5	AZD0156	2	2018-10-23	76.7758	0.98432	0.0156799	0.101772
HCM-SANG-0270-C20	80	AZD0156	1	2018-10-15	50.1825	0.978846	0.0211542	0.0923535
HCM-SANG-0270-C20	80	AZD0156	1	2018-10-15	74.8946	0.984042	0.015958	0.0923535
HCM-SANG-0270-C20	80	AZD0156	1	2018-10-15	55.3027	0.980237	0.0197626	0.0923535
HCM-SANG-0270-C20	80	AZD0156	2	2018-10-23	24.0106	0.964875	0.0351248	0.0923535
HCM-SANG-0270-C20	80	AZD0156	2	2018-10-23	50.1569	0.978838	0.0211617	0.0923535
HCM-SANG-0270-C20	80	AZD0156	2	2018-10-23	26.1432	0.96684	0.0331597	0.0923535
HCM-SANG-0270-C20	5	AZD6482	1	2018-10-15	116.57	0.977733	0.0222675	0.0815728
HCM-SANG-0270-C20	5	AZD6482	1	2018-10-15	20.3967	0.929249	0.0707512	0.0815728
HCM-SANG-0270-C20	5	AZD6482	1	2018-10-15	145.729	0.980955	0.0190455	0.0815728
HCM-SANG-0270-C20	5	AZD6482	2	2018-10-23	144.67	0.980857	0.0191434	0.0815728
HCM-SANG-0270-C20	5	AZD6482	2	2018-10-23	166.006	0.982624	0.0173756	0.0815728
HCM-SANG-0270-C20	5	AZD6482	2	2018-10-23	191.939	0.98432	0.0156799	0.0815728
HCM-SANG-0270-C20	80	AZD6482	1	2018-10-15	128.1	0.979152	0.0208479	0.113574
HCM-SANG-0270-C20	80	AZD6482	1	2018-10-15	187.786	0.984075	0.0159249	0.113574
HCM-SANG-0270-C20	80	AZD6482	1	2018-10-15	105.147	0.976076	0.0239238	0.113574
HCM-SANG-0270-C20	80	AZD6482	2	2018-10-23	91.8286	0.973725	0.0262751	0.113574
HCM-SANG-0270-C20	80	AZD6482	2	2018-10-23	51.0095	0.960818	0.0391819	0.113574
HCM-SANG-0270-C20	80	AZD6482	2	2018-10-23	126.42	0.978959	0.0210413	0.113574
HCM-SANG-0270-C20	5	BMS-754807	1	2018-10-15	1.86154	0.75375	0.24625	0.0977167
HCM-SANG-0270-C20	5	BMS-754807	1	2018-10-15	1.44041	0.726978	0.273022	0.0977167
HCM-SANG-0270-C20	5	BMS-754807	1	2018-10-15	2.01414	0.761717	0.238283	0.0977167
HCM-SANG-0270-C20	5	BMS-754807	2	2018-10-23	5.1436	0.845798	0.154202	0.0977167
HCM-SANG-0270-C20	5	BMS-754807	2	2018-10-23	9.29507	0.887547	0.112453	0.0977167
HCM-SANG-0270-C20	5	BMS-754807	2	2018-10-23	28.9773	0.94327	0.0567301	0.0977167
HCM-SANG-0270-C20	80	BMS-754807	1	2018-10-15	7.94558	0.877367	0.122633	0.102881
HCM-SANG-0270-C20	80	BMS-754807	1	2018-10-15	15.6819	0.916966	0.0830338	0.102881
HCM-SANG-0270-C20	80	BMS-754807	1	2018-10-15	5.58141	0.852103	0.147897	0.102881
HCM-SANG-0270-C20	80	BMS-754807	2	2018-10-23	1.00162	0.687092	0.312908	0.102881
HCM-SANG-0270-C20	80	BMS-754807	2	2018-10-23	0.815318	0.663624	0.336376	0.102881
HCM-SANG-0270-C20	80	BMS-754807	2	2018-10-23	0.969622	0.683428	0.316572	0.102881
HCM-SANG-0291-C15	5	Camptothecin	1	2018-10-15	0.0227009	0.777048	0.222952	0.147836
HCM-SANG-0291-C15	5	Camptothecin	1	2018-10-15	0.0137016	0.724481	0.275519	0.147836
HCM-SANG-0291-C15	5	Camptothecin	1	2018-10-15	0.0168246	0.746471	0.253529	0.147836
HCM-SANG-0291-C15	5	Camptothecin	2	2018-10-23	0.0128767	0.717681	0.282319	0.147836
HCM-SANG-0291-C15	5	Camptothecin	2	2018-10-23	0.0150592	0.734697	0.265303	0.147836
HCM-SANG-0291-C15	5	Camptothecin	2	2018-10-23	0.0142079	0.728424	0.271576	0.147836
HCM-SANG-0291-C15	80	Camptothecin	1	2018-10-15	0.02099	0.769232	0.230768	0.150138
HCM-SANG-0291-C15	80	Camptothecin	1	2018-10-15	0.0192724	0.760567	0.239433	0.150138
HCM-SANG-0291-C15	80	Camptothecin	1	2018-10-15	0.0175126	0.750669	0.249331	0.150138
HCM-SANG-0291-C15	80	Camptothecin	2	2018-10-23	0.0159655	0.740933	0.259067	0.150138
HCM-SANG-0291-C15	80	Camptothecin	2	2018-10-23	0.0127431	0.716532	0.283468	0.150138
HCM-SANG-0291-C15	80	Camptothecin	2	2018-10-23	0.0128081	0.717093	0.282907	0.150138
HCM-SANG-0291-C15	5	Cisplatin	1	2018-10-15	3.25142	0.883052	0.116948	0.131374
HCM-SANG-0291-C15	5	Cisplatin	1	2018-10-15	3.03768	0.878482	0.121518	0.131374
HCM-SANG-0291-C15	5	Cisplatin	1	2018-10-15	4.48357	0.90297	0.0970297	0.131374
HCM-SANG-0291-C15	5	Cisplatin	2	2018-10-23	2.03912	0.849186	0.150814	0.131374
HCM-SANG-0291-C15	5	Cisplatin	2	2018-10-23	2.0004	0.847669	0.152331	0.131374
HCM-SANG-0291-C15	5	Cisplatin	2	2018-10-23	2.04618	0.849458	0.150542	0.131374
HCM-SANG-0291-C15	80	Cisplatin	1	2018-10-15	2.4755	0.863974	0.136026	0.113667
HCM-SANG-0291-C15	80	Cisplatin	1	2018-10-15	2.41503	0.862145	0.137855	0.113667
HCM-SANG-0291-C15	80	Cisplatin	1	2018-10-15	1.5856	0.828515	0.171485	0.113667
HCM-SANG-0291-C15	80	Cisplatin	2	2018-10-23	2.70467	0.87039	0.12961	0.113667
HCM-SANG-0291-C15	80	Cisplatin	2	2018-10-23	2.45456	0.863348	0.136652	0.113667
HCM-SANG-0291-C15	80	Cisplatin	2	2018-10-23	1.2587	0.808111	0.191889	0.113667
HCM-SANG-0291-C15	5	Docetaxel	1	2018-10-15	0.0105253	0.885372	0.114628	0.0864619
HCM-SANG-0291-C15	5	Docetaxel	1	2018-10-15	0.0128171	0.897724	0.102276	0.0864619
HCM-SANG-0291-C15	5	Docetaxel	1	2018-10-15	0.0101863	0.883219	0.116781	0.0864619
HCM-SANG-0291-C15	5	Docetaxel	2	2018-10-23	0.0039905	0.809423	0.190577	0.0864619
HCM-SANG-0291-C15	5	Docetaxel	2	2018-10-23	0.00397778	0.809132	0.190868	0.0864619
HCM-SANG-0291-C15	5	Docetaxel	2	2018-10-23	0.00221402	0.75185	0.24815	0.0864619
HCM-SANG-0291-C15	80	Docetaxel	1	2018-10-15	0.00782862	0.86485	0.13515	0.0958956
HCM-SANG-0291-C15	80	Docetaxel	1	2018-10-15	0.00543433	0.836295	0.163705	0.0958956
HCM-SANG-0291-C15	80	Docetaxel	1	2018-10-15	0.00677951	0.85402	0.14598	0.0958956
HCM-SANG-0291-C15	80	Docetaxel	2	2018-10-23	0.00179898	0.729816	0.270184	0.0958956
HCM-SANG-0291-C15	80	Docetaxel	2	2018-10-23	0.00314106	0.786977	0.213023	0.0958956
HCM-SANG-0291-C15	80	Docetaxel	2	2018-10-23	0.00363129	0.80074	0.19926	0.0958956
HCM-SANG-0291-C15	5	Navitoclax	1	2018-10-15	1.53116	0.879032	0.120968	0.10526
HCM-SANG-0291-C15	5	Navitoclax	1	2018-10-15	1.59039	0.881589	0.118411	0.10526
HCM-SANG-0291-C15	5	Navitoclax	1	2018-10-15	2.73503	0.913939	0.0860607	0.10526
HCM-SANG-0291-C15	5	Navitoclax	2	2018-10-23	1.21651	0.862696	0.137304	0.10526
HCM-SANG-0291-C15	5	Navitoclax	2	2018-10-23	1.86541	0.891914	0.108086	0.10526
HCM-SANG-0291-C15	5	Navitoclax	2	2018-10-23	0.714208	0.819455	0.180545	0.10526
HCM-SANG-0291-C15	80	Navitoclax	1	2018-10-15	3.27964	0.923081	0.0769193	0.0800452
HCM-SANG-0291-C15	80	Navitoclax	1	2018-10-15	1.66139	0.884485	0.115515	0.0800452
HCM-SANG-0291-C15	80	Navitoclax	1	2018-10-15	0.91262	0.840285	0.159715	0.0800452
HCM-SANG-0291-C15	80	Navitoclax	2	2018-10-23	1.87898	0.892367	0.107633	0.0800452
HCM-SANG-0291-C15	80	Navitoclax	2	2018-10-23	1.40918	0.873301	0.126699	0.0800452
HCM-SANG-0291-C15	80	Navitoclax	2	2018-10-23	1.16634	0.85955	0.14045	0.0800452
HCM-SANG-0291-C15	5	Vorinostat	1	2018-10-15	2.72498	0.794729	0.205271	0.130207
HCM-SANG-0291-C15	5	Vorinostat	1	2018-10-15	2.12536	0.770486	0.229514	0.130207
HCM-SANG-0291-C15	5	Vorinostat	1	2018-10-15	2.51001	0.786868	0.213132	0.130207
HCM-SANG-0291-C15	5	Vorinostat	2	2018-10-23	2.05772	0.76723	0.23277	0.130207
HCM-SANG-0291-C15	5	Vorinostat	2	2018-10-23	1.56806	0.739019	0.260981	0.130207
HCM-SANG-0291-C15	5	Vorinostat	2	2018-10-23	1.74393	0.750231	0.249769	0.130207
HCM-SANG-0291-C15	80	Vorinostat	1	2018-10-15	3.28851	0.812108	0.187892	0.121366
HCM-SANG-0291-C15	80	Vorinostat	1	2018-10-15	2.60242	0.790346	0.209654	0.121366
HCM-SANG-0291-C15	80	Vorinostat	1	2018-10-15	2.85538	0.79913	0.20087	0.121366
HCM-SANG-0291-C15	80	Vorinostat	2	2018-10-23	2.40614	0.782765	0.217235	0.121366
HCM-SANG-0291-C15	80	Vorinostat	2	2018-10-23	1.61098	0.741888	0.258112	0.121366
HCM-SANG-0291-C15	80	Vorinostat	2	2018-10-23	1.59272	0.740678	0.259322	0.121366
HCM-SANG-0291-C15	5	Nilotinib	1	2018-10-15	63.949	0.969019	0.0309806	0.109141
HCM-SANG-0291-C15	5	Nilotinib	1	2018-10-15	60.1963	0.967676	0.0323236	0.109141
HCM-SANG-0291-C15	5	Nilotinib	1	2018-10-15	28.6601	0.946341	0.0536593	0.109141
HCM-SANG-0291-C15	5	Nilotinib	2	2018-10-23	22.6264	0.937343	0.0626571	0.109141
HCM-SANG-0291-C15	5	Nilotinib	2	2018-10-23	9.51634	0.893167	0.106833	0.109141
HCM-SANG-0291-C15	5	Nilotinib	2	2018-10-23	9.20038	0.891056	0.108944	0.109141
HCM-SANG-0291-C15	80	Nilotinib	1	2018-10-15	14.4389	0.916761	0.0832388	0.122542
HCM-SANG-0291-C15	80	Nilotinib	1	2018-10-15	13.308	0.912498	0.0875021	0.122542
HCM-SANG-0291-C15	80	Nilotinib	1	2018-10-15	23.6145	0.939059	0.0609413	0.122542
HCM-SANG-0291-C15	80	Nilotinib	2	2018-10-23	7.8502	0.880726	0.119274	0.122542
HCM-SANG-0291-C15	80	Nilotinib	2	2018-10-23	31.6362	0.949758	0.0502419	0.122542
HCM-SANG-0291-C15	80	Nilotinib	2	2018-10-23	55.0667	0.965601	0.0343988	0.122542
HCM-SANG-0291-C15	5	Olaparib	1	2018-10-15	30.1944	0.948169	0.0518311	0.09228
HCM-SANG-0291-C15	5	Olaparib	1	2018-10-15	26.594	0.943621	0.0563792	0.09228
HCM-SANG-0291-C15	5	Olaparib	1	2018-10-15	56.1527	0.966066	0.0339336	0.09228
HCM-SANG-0291-C15	5	Olaparib	2	2018-10-23	23.3454	0.938603	0.0613973	0.09228
HCM-SANG-0291-C15	5	Olaparib	2	2018-10-23	18.9345	0.92975	0.0702497	0.09228
HCM-SANG-0291-C15	5	Olaparib	2	2018-10-23	15.9192	0.921644	0.0783562	0.09228
HCM-SANG-0291-C15	80	Olaparib	1	2018-10-15	140.212	0.982346	0.0176539	0.08549
HCM-SANG-0291-C15	80	Olaparib	1	2018-10-15	41.2646	0.958021	0.0419788	0.08549
HCM-SANG-0291-C15	80	Olaparib	1	2018-10-15	24.0484	0.939778	0.0602225	0.08549
HCM-SANG-0291-C15	80	Olaparib	2	2018-10-23	61.0489	0.967993	0.0320066	0.08549
HCM-SANG-0291-C15	80	Olaparib	2	2018-10-23	57.5533	0.966645	0.033355	0.08549
HCM-SANG-0291-C15	80	Olaparib	2	2018-10-23	22.9525	0.937922	0.0620781	0.08549
HCM-SANG-0291-C15	5	Axitinib	1	2018-10-15	32.7553	0.950915	0.0490854	0.124296
HCM-SANG-0291-C15	5	Axitinib	1	2018-10-15	10.7591	0.900584	0.0994165	0.124296
HCM-SANG-0291-C15	5	Axitinib	1	2018-10-15	31.1823	0.94927	0.0507297	0.124296
HCM-SANG-0291-C15	5	Axitinib	2	2018-10-23	19.615	0.931313	0.068687	0.124296
HCM-SANG-0291-C15	5	Axitinib	2	2018-10-23	13.5643	0.91351	0.0864899	0.124296
HCM-SANG-0291-C15	5	Axitinib	2	2018-10-23	12.9657	0.9111	0.0888997	0.124296
HCM-SANG-0291-C15	80	Axitinib	1	2018-10-15	132.985	0.981653	0.0183465	0.0957677
HCM-SANG-0291-C15	80	Axitinib	1	2018-10-15	21.2479	0.934746	0.065254	0.0957677
HCM-SANG-0291-C15	80	Axitinib	1	2018-10-15	16.948	0.924654	0.075346	0.0957677
HCM-SANG-0291-C15	80	Axitinib	2	2018-10-23	44.0275	0.959844	0.0401563	0.0957677
HCM-SANG-0291-C15	80	Axitinib	2	2018-10-23	25.639	0.942249	0.0577512	0.0957677
HCM-SANG-0291-C15	80	Axitinib	2	2018-10-23	15.5883	0.920613	0.0793872	0.0957677
HCM-SANG-0291-C15	5	AZD7762	1	2018-10-15	0.324638	0.742687	0.257313	0.103296
HCM-SANG-0291-C15	5	AZD7762	1	2018-10-15	0.240896	0.710293	0.289707	0.103296
HCM-SANG-0291-C15	5	AZD7762	1	2018-10-15	0.364682	0.754865	0.245135	0.103296
HCM-SANG-0291-C15	5	AZD7762	2	2018-10-23	0.291973	0.731356	0.268644	0.103296
HCM-SANG-0291-C15	5	AZD7762	2	2018-10-23	0.259428	0.718487	0.281513	0.103296
HCM-SANG-0291-C15	5	AZD7762	2	2018-10-23	0.278831	0.726371	0.273629	0.103296
HCM-SANG-0291-C15	80	AZD7762	1	2018-10-15	0.670375	0.813824	0.186176	0.0752065
HCM-SANG-0291-C15	80	AZD7762	1	2018-10-15	0.261192	0.719231	0.280769	0.0752065
HCM-SANG-0291-C15	80	AZD7762	1	2018-10-15	0.236459	0.708223	0.291777	0.0752065
HCM-SANG-0291-C15	80	AZD7762	2	2018-10-23	0.538778	0.793641	0.206359	0.0752065
HCM-SANG-0291-C15	80	AZD7762	2	2018-10-23	0.360113	0.753558	0.246442	0.0752065
HCM-SANG-0291-C15	80	AZD7762	2	2018-10-23	0.269969	0.722851	0.277149	0.0752065
HCM-SANG-0291-C15	5	SB216763	1	2018-10-15	53.0693	0.964705	0.0352947	0.0832675
HCM-SANG-0291-C15	5	SB216763	1	2018-10-15	38.8234	0.956239	0.0437608	0.0832675
HCM-SANG-0291-C15	5	SB216763	1	2018-10-15	47.094	0.961662	0.0383383	0.0832675
HCM-SANG-0291-C15	5	SB216763	2	2018-10-23	26.5098	0.943503	0.0564971	0.0832675
HCM-SANG-0291-C15	5	SB216763	2	2018-10-23	18.0951	0.9277	0.0722996	0.0832675
HCM-SANG-0291-C15	5	SB216763	2	2018-10-23	14.4529	0.916811	0.0831894	0.0832675
HCM-SANG-0291-C15	80	SB216763	1	2018-10-15	117.371	0.979915	0.020085	0.0813232
HCM-SANG-0291-C15	80	SB216763	1	2018-10-15	28.6867	0.946374	0.0536263	0.0813232
HCM-SANG-0291-C15	80	SB216763	1	2018-10-15	14.2638	0.916134	0.0838661	0.0813232
HCM-SANG-0291-C15	80	SB216763	2	2018-10-23	43.4569	0.959483	0.0405173	0.0813232
HCM-SANG-0291-C15	80	SB216763	2	2018-10-23	34.8123	0.952885	0.0471151	0.0813232
HCM-SANG-0291-C15	80	SB216763	2	2018-10-23	20.0467	0.932262	0.0677379	0.0813232
HCM-SANG-0291-C15	5	KU-55933	1	2018-10-15	9.08466	0.890257	0.109743	0.168286
HCM-SANG-0291-C15	5	KU-55933	1	2018-10-15	68.8873	0.970601	0.0293991	0.168286
HCM-SANG-0291-C15	5	KU-55933	1	2018-10-15	84.7782	0.974627	0.0253725	0.168286
HCM-SANG-0291-C15	5	KU-55933	2	2018-10-23	15.4429	0.92015	0.0798505	0.168286
HCM-SANG-0291-C15	5	KU-55933	2	2018-10-23	17.6838	0.926643	0.0733573	0.168286
HCM-SANG-0291-C15	5	KU-55933	2	2018-10-23	12.664	0.909823	0.090177	0.168286
HCM-SANG-0291-C15	80	KU-55933	1	2018-10-15	61.4218	0.96813	0.0318702	0.112903
HCM-SANG-0291-C15	80	KU-55933	1	2018-10-15	70.729	0.971144	0.0288563	0.112903
HCM-SANG-0291-C15	80	KU-55933	1	2018-10-15	47.8956	0.962106	0.0378944	0.112903
HCM-SANG-0291-C15	80	KU-55933	2	2018-10-23	8.96687	0.889429	0.110571	0.112903
HCM-SANG-0291-C15	80	KU-55933	2	2018-10-23	51.6337	0.964027	0.0359735	0.112903
HCM-SANG-0291-C15	80	KU-55933	2	2018-10-23	31.4368	0.949545	0.0504548	0.112903
HCM-SANG-0291-C15	5	Afatinib	1	2018-10-15	0.300749	0.656234	0.343766	0.173697
HCM-SANG-0291-C15	5	Afatinib	1	2018-10-15	0.100034	0.521373	0.478627	0.173697
HCM-SANG-0291-C15	5	Afatinib	1	2018-10-15	0.281217	0.648292	0.351708	0.173697
HCM-SANG-0291-C15	5	Afatinib	2	2018-10-23	0.229328	0.623866	0.376134	0.173697
HCM-SANG-0291-C15	5	Afatinib	2	2018-10-23	0.116963	0.54093	0.45907	0.173697
HCM-SANG-0291-C15	5	Afatinib	2	2018-10-23	0.102701	0.524669	0.475331	0.173697
HCM-SANG-0291-C15	80	Afatinib	1	2018-10-15	1.07603	0.793506	0.206494	0.167133
HCM-SANG-0291-C15	80	Afatinib	1	2018-10-15	0.456373	0.704242	0.295758	0.167133
HCM-SANG-0291-C15	80	Afatinib	1	2018-10-15	0.29348	0.653346	0.346654	0.167133
HCM-SANG-0291-C15	80	Afatinib	2	2018-10-23	0.299991	0.655937	0.344063	0.167133
HCM-SANG-0291-C15	80	Afatinib	2	2018-10-23	0.350886	0.674263	0.325737	0.167133
HCM-SANG-0291-C15	80	Afatinib	2	2018-10-23	0.2228	0.620375	0.379625	0.167133
HCM-SANG-0291-C15	5	Staurosporine	1	2018-10-15	0.0430144	0.407194	0.592806	0.11193
HCM-SANG-0291-C15	5	Staurosporine	1	2018-10-15	0.0249126	0.333765	0.666235	0.11193
HCM-SANG-0291-C15	5	Staurosporine	1	2018-10-15	0.0294811	0.355924	0.644076	0.11193
HCM-SANG-0291-C15	5	Staurosporine	1	2018-10-15	0.0312206	0.363576	0.636424	0.11193
HCM-SANG-0291-C15	5	Staurosporine	1	2018-10-15	0.035272	0.380025	0.619975	0.11193
HCM-SANG-0291-C15	5	Staurosporine	1	2018-10-15	0.04204	0.404034	0.595966	0.11193
HCM-SANG-0291-C15	5	Staurosporine	2	2018-10-23	0.0100918	0.225368	0.774632	0.11193
HCM-SANG-0291-C15	5	Staurosporine	2	2018-10-23	0.0131639	0.25512	0.74488	0.11193
HCM-SANG-0291-C15	5	Staurosporine	2	2018-10-23	0.0081934	0.203466	0.796534	0.11193
HCM-SANG-0291-C15	5	Staurosporine	2	2018-10-23	0.0177576	0.290865	0.709135	0.11193
HCM-SANG-0291-C15	5	Staurosporine	2	2018-10-23	0.0127318	0.251277	0.748723	0.11193
HCM-SANG-0291-C15	5	Staurosporine	2	2018-10-23	0.0154603	0.274045	0.725955	0.11193
HCM-SANG-0291-C15	80	Staurosporine	1	2018-10-15	0.025697	0.337807	0.662193	0.133056
HCM-SANG-0291-C15	80	Staurosporine	1	2018-10-15	0.0208591	0.310964	0.689036	0.133056
HCM-SANG-0291-C15	80	Staurosporine	1	2018-10-15	0.0215659	0.315194	0.684806	0.133056
HCM-SANG-0291-C15	80	Staurosporine	1	2018-10-15	0.0376475	0.388896	0.611104	0.133056
HCM-SANG-0291-C15	80	Staurosporine	1	2018-10-15	0.025757	0.338112	0.661888	0.133056
HCM-SANG-0291-C15	80	Staurosporine	1	2018-10-15	0.0242493	0.33026	0.66974	0.133056
HCM-SANG-0291-C15	80	Staurosporine	2	2018-10-23	0.00728726	0.191729	0.808271	0.133056
HCM-SANG-0291-C15	80	Staurosporine	2	2018-10-23	0.00723574	0.191033	0.808967	0.133056
HCM-SANG-0291-C15	80	Staurosporine	2	2018-10-23	0.00524148	0.161057	0.838943	0.133056
HCM-SANG-0291-C15	80	Staurosporine	2	2018-10-23	0.00298702	0.116819	0.883181	0.133056
HCM-SANG-0291-C15	80	Staurosporine	2	2018-10-23	0.00446194	0.147343	0.852657	0.133056
HCM-SANG-0291-C15	80	Staurosporine	2	2018-10-23	0.00548144	0.165019	0.834981	0.133056
HCM-SANG-0291-C15	5	NU7441	1	2018-10-15	32.8392	0.950999	0.0490012	0.0996045
HCM-SANG-0291-C15	5	NU7441	1	2018-10-15	12.849	0.910612	0.0893885	0.0996045
HCM-SANG-0291-C15	5	NU7441	1	2018-10-15	33.5289	0.951678	0.0483219	0.0996045
HCM-SANG-0291-C15	5	NU7441	2	2018-10-23	7.1962	0.874776	0.125224	0.0996045
HCM-SANG-0291-C15	5	NU7441	2	2018-10-23	7.73255	0.879708	0.120292	0.0996045
HCM-SANG-0291-C15	5	NU7441	2	2018-10-23	6.99415	0.872783	0.127217	0.0996045
HCM-SANG-0291-C15	80	NU7441	1	2018-10-15	14.0711	0.915431	0.0845694	0.123442
[truncated: 1,611 more rows]

## Sheet: Sheet1
CL	CELL_LINE_NAME	pct_bme	DRUG_ID	DRUG_NAME	PUTATIVE_TARGET	biorep	batch	ln_IC50	2	auc	activity	RMSE		Mean IC50 (uM)
2448	HCM-SANG-0266-C20	5	1047	Nutlin-3a (-)	MDM2	1	2019-02-05	0.605215	1.83165	0.760292	0.239708	0.0905437
2448	HCM-SANG-0266-C20	5	1047	Nutlin-3a (-)	MDM2	1	2019-02-05	1.76987	5.87008	0.866419	0.133581	0.0905437
2448	HCM-SANG-0266-C20	5	1047	Nutlin-3a (-)	MDM2	1	2019-02-05	0.964628	2.62381	0.79671	0.20329	0.0905437
2448	HCM-SANG-0266-C20	5	1047	Nutlin-3a (-)	MDM2	2	2019-02-11	0.506335	1.6592	0.749775	0.250225	0.0905437
2448	HCM-SANG-0266-C20	5	1047	Nutlin-3a (-)	MDM2	2	2019-02-11	0.770104	2.15999	0.777366	0.222634	0.0905437
2448	HCM-SANG-0266-C20	5	1047	Nutlin-3a (-)	MDM2	2	2019-02-11	0.444688	1.56	0.743116	0.256884	0.0905437		2.61745
2448	HCM-SANG-0266-C20	80	1047	Nutlin-3a (-)	MDM2	1	2019-02-05	1.58522	4.88037	0.852001	0.147999	0.0913179
2448	HCM-SANG-0266-C20	80	1047	Nutlin-3a (-)	MDM2	1	2019-02-05	1.56053	4.76134	0.85	0.15	0.0913179
2448	HCM-SANG-0266-C20	80	1047	Nutlin-3a (-)	MDM2	1	2019-02-05	1.90007	6.68637	0.876003	0.123997	0.0913179
2448	HCM-SANG-0266-C20	80	1047	Nutlin-3a (-)	MDM2	2	2019-02-11	0.756098	2.12995	0.775939	0.224061	0.0913179
2448	HCM-SANG-0266-C20	80	1047	Nutlin-3a (-)	MDM2	2	2019-02-11	0.0984124	1.10342	0.704398	0.295602	0.0913179
2448	HCM-SANG-0266-C20	80	1047	Nutlin-3a (-)	MDM2	2	2019-02-11	0.82701	2.28647	0.783117	0.216883	0.0913179		3.64132
2479	HCM-SANG-0270-C20	5	1047	Nutlin-3a (-)	MDM2	1	2018-10-15	1.10467	3.01824	0.80053	0.19947	0.139116
2479	HCM-SANG-0270-C20	5	1047	Nutlin-3a (-)	MDM2	1	2018-10-15	1.33192	3.78832	0.820686	0.179314	0.139116
2479	HCM-SANG-0270-C20	5	1047	Nutlin-3a (-)	MDM2	1	2018-10-15	1.19598	3.30681	0.808778	0.191222	0.139116
2479	HCM-SANG-0270-C20	5	1047	Nutlin-3a (-)	MDM2	2	2018-10-23	1.72608	5.61857	0.852608	0.147392	0.139116
2479	HCM-SANG-0270-C20	5	1047	Nutlin-3a (-)	MDM2	2	2018-10-23	1.86756	6.47246	0.863094	0.136906	0.139116
2479	HCM-SANG-0270-C20	5	1047	Nutlin-3a (-)	MDM2	2	2018-10-23	2.20509	9.07105	0.886006	0.113994	0.139116		5.21258
2479	HCM-SANG-0270-C20	80	1047	Nutlin-3a (-)	MDM2	1	2018-10-15	3.27475	26.4366	0.939856	0.0601444	0.116847
2479	HCM-SANG-0270-C20	80	1047	Nutlin-3a (-)	MDM2	1	2018-10-15	3.81366	45.316	0.957608	0.0423924	0.116847
2479	HCM-SANG-0270-C20	80	1047	Nutlin-3a (-)	MDM2	1	2018-10-15	3.87601	48.2316	0.959327	0.0406726	0.116847
2479	HCM-SANG-0270-C20	80	1047	Nutlin-3a (-)	MDM2	2	2018-10-23	1.99924	7.38343	0.872386	0.127614	0.116847
2479	HCM-SANG-0270-C20	80	1047	Nutlin-3a (-)	MDM2	2	2018-10-23	2.89318	18.0506	0.923738	0.0762621	0.116847
2479	HCM-SANG-0270-C20	80	1047	Nutlin-3a (-)	MDM2	2	2018-10-23	2.6924	14.7671	0.91393	0.0860704	0.116847		26.6975
2352	HCM-SANG-0291-C15	5	1047	Nutlin-3a (-)	MDM2	1	2018-10-15	4.59439	98.928	0.977281	0.0227186	0.0899078
2352	HCM-SANG-0291-C15	5	1047	Nutlin-3a (-)	MDM2	1	2018-10-15	3.51089	33.4781	0.951629	0.0483711	0.0899078
2352	HCM-SANG-0291-C15	5	1047	Nutlin-3a (-)	MDM2	1	2018-10-15	4.35958	78.2239	0.973132	0.0268683	0.0899078
2352	HCM-SANG-0291-C15	5	1047	Nutlin-3a (-)	MDM2	2	2018-10-23	3.72336	41.4031	0.958117	0.0418828	0.0899078
2352	HCM-SANG-0291-C15	5	1047	Nutlin-3a (-)	MDM2	2	2018-10-23	4.08596	59.4988	0.967412	0.0325885	0.0899078
2352	HCM-SANG-0291-C15	5	1047	Nutlin-3a (-)	MDM2	2	2018-10-23	2.70012	14.8815	0.918297	0.0817033	0.0899078		54.4022
2352	HCM-SANG-0291-C15	80	1047	Nutlin-3a (-)	MDM2	1	2018-10-15	4.72592	112.834	0.979335	0.0206654	0.0760395
2352	HCM-SANG-0291-C15	80	1047	Nutlin-3a (-)	MDM2	1	2018-10-15	3.17661	23.9654	0.939642	0.0603584	0.0760395
2352	HCM-SANG-0291-C15	80	1047	Nutlin-3a (-)	MDM2	1	2018-10-15	3.58418	36.0237	0.953961	0.0460393	0.0760395
2352	HCM-SANG-0291-C15	80	1047	Nutlin-3a (-)	MDM2	2	2018-10-23	4.50183	90.1817	0.975723	0.0242771	0.0760395
2352	HCM-SANG-0291-C15	80	1047	Nutlin-3a (-)	MDM2	2	2018-10-23	4.16167	64.1787	0.969097	0.0309026	0.0760395
2352	HCM-SANG-0291-C15	80	1047	Nutlin-3a (-)	MDM2	2	2018-10-23	4.06012	57.9815	0.966817	0.0331827	0.0760395		64.1941
2523	HCM-SANG-0532-C20	5	1047	Nutlin-3a (-)	MDM2	1	2018-10-15	1.22828	3.41535	0.812169	0.187831	0.104235
2523	HCM-SANG-0532-C20	5	1047	Nutlin-3a (-)	MDM2	1	2018-10-15	1.32017	3.74406	0.820204	0.179796	0.104235
2523	HCM-SANG-0532-C20	5	1047	Nutlin-3a (-)	MDM2	2	2018-10-23	2.24473	9.43788	0.889065	0.110935	0.104235
2523	HCM-SANG-0532-C20	5	1047	Nutlin-3a (-)	MDM2	2	2018-10-23	1.59064	4.90689	0.842635	0.157365	0.104235
2523	HCM-SANG-0532-C20	5	1047	Nutlin-3a (-)	MDM2	2	2018-10-23	2.35246	10.5114	0.895642	0.104358	0.104235		14.9995
2523	HCM-SANG-0532-C20	80	1047	Nutlin-3a (-)	MDM2	1	2018-10-15	2.08015	8.00567	0.878435	0.121565	0.111088
2523	HCM-SANG-0532-C20	80	1047	Nutlin-3a (-)	MDM2	1	2018-10-15	1.10351	3.01473	0.800932	0.199068	0.111088
2523	HCM-SANG-0532-C20	80	1047	Nutlin-3a (-)	MDM2	1	2018-10-15	1.46574	4.33077	0.832507	0.167493	0.111088
2523	HCM-SANG-0532-C20	80	1047	Nutlin-3a (-)	MDM2	2	2018-10-23	0.898369	2.45559	0.781667	0.218333	0.111088
2523	HCM-SANG-0532-C20	80	1047	Nutlin-3a (-)	MDM2	2	2018-10-23	0.742584	2.10136	0.766411	0.233589	0.111088
2523	HCM-SANG-0532-C20	80	1047	Nutlin-3a (-)	MDM2	2	2018-10-23	0.318421	1.37496	0.722383	0.277617	0.111088		3.54718
