# Supplementary material for: A suspension technique for efficient large-scale cancer organoid culturing and perturbation screens
Source: Sci Rep. 2022 Apr 2;12:5571. doi: 10.1038/s41598-022-09508-y (PMC8976852; doi:10.1038/s41598-022-09508-y)
Supplement: Supplementary file 4 — Supplementary Table 3. [file 41598_2022_9508_MOESM4_ESM.xlsx]

## Sheet: Sheet1
Gene	COLO-027 BME 5% (R2)	COLO-027 BME 80% (R3)	COLO-027 BME 5% (R3)	COLO-027 BME 80% (R2)	COLO-027 BME 80% (R1)	COLO-027 BME 5% (R1)
A1BG	-0.40024	0.04129	-0.32051	-0.11409	-0.14625	-0.29047
A1CF	-0.17072	-0.10697	-0.00473	-0.00157	0.02986	-0.48697
A2M	0.31693	0.24498	-0.11777	0.24663	0.04404	0.31957
A2ML1	0.03651	-0.14339	0.0196	-0.17324	0.09992	0.37424
A3GALT2	-0.29802	0.00323	-0.28681	-0.00356	0.08556	0.05116
A4GALT	0.03922	0.14159	-0.18684	0.17865	-0.31713	0.07423
A4GNT	-0.30328	0.355	-0.25452	-0.24693	-0.46513	0.01155
AAAS	-0.01673	-0.3582	-0.07788	-0.04882	0.00613	-0.37644
AACS	-0.08603	0.18017	0.02832	-0.07656	0.56492	0.36705
AADAC	0.22265	0.37402	-0.01239	0.26592	0.23943	-0.17266
AADACL2	-0.0522	0.11791	0.00517	0.04807	0.14043	0.05066
AADACL3	-0.01774	-0.14247	-0.1141	-0.16091	0.09708	-0.34044
AADACL4	-0.09662	-0.01098	0.05538	0.19413	0.03992	0.12465
AADAT	-0.3713	0.009	-0.16651	0.37237	-0.1397	-0.38528
AAED1	-0.07859	-0.24225	-0.15469	0.16305	0.28167	0.04302
AAGAB	0.14555	-0.03185	-0.02186	-0.12855	0.27359	0.01041
AAK1	-0.35162	-0.161	0.00851	0.03218	-0.20347	-0.03263
AAMDC	-0.13621	-0.07855	-0.02759	0.34721	0.01738	-0.19781
AAMP	-0.90192	-0.81472	-1.04205	-0.78711	-0.94984	-1.16217
AANAT	-0.17233	-0.13649	-0.22459	-0.52946	-0.05748	-0.15184
AAR2	-0.06494	0.09779	-0.10889	0.10176	-0.03672	-0.18476
AARD	-0.36712	-0.11894	0.00544	-0.0116	-0.00986	-0.15848
AARS	-1.23259	-1.08727	-0.91591	-1.14541	-0.94918	-1.22875
AARS2	0.24466	-0.10946	0.20702	-0.16426	-0.40182	-0.26469
AARSD1	-0.38536	-0.08752	-0.1904	-0.10264	-0.09006	-0.1856
AASDH	-0.07488	-0.11956	0.28807	-0.04657	0.18741	-0.28137
AASDHPPT	0.15429	-0.11815	0.09243	-0.04057	-0.02612	-0.23856
AASS	0.04979	-0.03477	0.02694	-0.09843	0.02039	-0.19082
AATF	-0.69777	-0.43971	-0.28687	-0.52457	-0.38394	-0.51067
AATK	-0.35098	-0.19576	-0.25571	-0.24419	-0.0761	-0.18325
ABAT	-0.16031	-0.11261	0.0935	-0.09569	-0.02946	-0.12338
ABCA1	0.02992	0.18505	0.33582	-0.13063	-0.15023	0.06053
ABCA10	0.05762	0.24963	0.07976	-0.0543	-0.05609	0.25518
ABCA12	-0.23771	0.2441	-0.08476	-0.15003	0.32029	0.20435
ABCA13	0.23615	0.2216	0.1512	0.01248	-0.12508	-0.04209
ABCA2	-0.08074	-0.10719	-0.07728	-0.08481	-0.09624	0.17031
ABCA3	0.40553	0.48618	0.35945	0.38639	0.54024	0.87837
ABCA4	-0.22215	-0.23741	-0.00174	-0.33856	-0.01253	-0.40964
ABCA5	0.12897	0.07767	-0.14047	-0.09448	-0.10445	-0.12193
ABCA6	-0.1767	0.00427	0.23949	0.08369	0.18611	0.1146
ABCA7	0.16312	0.08911	0.18912	-0.05082	0.01449	-0.18475
ABCA8	0.30914	0.1791	0.11289	-0.00379	0.12332	0.44091
ABCA9	0.52514	0.14893	-0.0738	0.42931	0.05482	0.0184
ABCB1	0.2572	-0.12643	0.00888	0.09785	-0.24189	0.01338
ABCB10	-0.06284	0.22863	-0.08278	-0.28342	0.01478	0.09503
ABCB11	0.33791	-0.14464	-0.03761	-0.22943	-0.04897	-0.07131
ABCB4	-0.15546	0.44586	0.03794	0.35536	0.21609	-0.14178
ABCB5	0.44825	0.3671	-0.11978	0.23149	0.18789	0.06453
ABCB6	0.21409	0.09084	-0.0532	-0.05111	-0.09422	-0.20906
ABCB7	-0.30066	0.01874	-0.07642	-0.17709	-0.3048	-0.32998
ABCB8	0.08888	0.22286	0.00616	-0.09088	0.08135	0.25779
ABCB9	0.05367	0.11987	-0.23351	0.08378	0.15861	-0.1702
ABCC1	-0.25607	-0.26322	-0.47049	-0.01096	-0.07496	0.01315
ABCC10	-0.25098	0.03063	0.00766	-0.21457	0.05164	-0.18066
ABCC11	0.0675	-0.08795	-0.33064	-0.11582	0.05474	0.25793
ABCC12	0.00229	-0.0462	-0.08153	-0.12972	-0.06577	0.22412
ABCC2	0.34731	0.02414	0.15108	0.26157	0.21109	0.14857
ABCC3	0.02793	0.06353	0.00646	0.22479	0.15421	0.09145
ABCC4	-0.10556	0.59161	-0.01325	-0.01449	-0.0165	-0.01138
ABCC5	0.11128	-0.13013	0.12293	0.18991	-0.11829	-0.14455
ABCC6	-0.15697	-0.1588	-0.24331	-0.02856	0.01776	-0.41351
ABCC8	-0.20456	-0.04934	-0.07842	-0.37178	0.1335	-0.20873
ABCC9	-0.05168	0.06021	0.25152	0.17434	-0.02084	0.21759
ABCD1	-0.24969	0.08701	0.06172	-0.07196	0.11442	0.16727
ABCD2	-0.13323	-0.05489	0.14852	0.05034	0.00703	-0.01417
ABCD3	-0.2723	0.11118	-0.15867	0.05641	-0.2041	0.28442
ABCD4	-0.01638	-0.24335	-0.50429	-0.1128	-0.01368	0.21854
ABCE1	-0.93407	-1.17513	-0.92299	-1.06397	-0.91364	-1.16719
ABCF1	-0.67997	-0.88298	-0.8448	-0.93989	-0.77596	-0.68267
ABCF2	-0.23673	-0.23952	-0.17652	-0.07107	-0.17004	-0.1017
ABCF3	0.14548	0.1456	0.13811	-0.12032	0.03142	-0.02569
ABCG1	-0.10054	-0.07357	0.22787	0.18486	0.04196	0.0169
ABCG2	0.08272	-0.15537	0.34588	0.02523	0.13597	0.1933
ABCG4	-0.0492	0.33665	0.10527	0.23012	-0.02908	0.16065
ABCG5	0.35164	0.12022	-0.10466	0.06679	-0.03416	0.25926
ABCG8	-0.0441	-0.10182	0.0225	0.21365	0.06648	0.27364
ABHD1	0.21094	0.08778	-0.15613	-0.01173	-0.09388	0.24951
ABHD10	0.07154	-0.10648	0.02987	0.08206	0.23467	-0.04228
ABHD11	-0.18802	0.01112	-0.17509	-0.04472	0.0198	-0.19998
ABHD12	0.18414	0.15363	0.2258	-0.09869	0.06148	-0.20187
ABHD12B	-0.16713	0.19859	-0.00198	0.0959	0.19297	0.43751
ABHD13	-0.24373	-0.01815	0.30789	-0.06772	0.5984	0.57621
ABHD14A	0.05064	0.20165	0.07634	-0.08516	-0.27511	0.05287
ABHD14B	0.53838	0.11107	0.01159	-0.11912	0.21532	0.00488
ABHD15	-0.00221	-0.37107	-0.64365	-0.55996	-0.24945	-0.20943
ABHD16A	-0.17506	-0.14604	0.06467	-0.04374	0.10231	0.00977
ABHD16B	0.29475	0.06829	0.16262	-0.0614	0.02573	-0.16138
ABHD17A	-0.1574	-0.27448	-0.34816	-0.08283	-0.14339	-0.03914
ABHD17B	-0.18179	0.03347	0.50187	0.13202	-0.25391	0.49072
ABHD17C	-0.11476	-0.0145	0.1404	0.1064	-0.0451	0.31278
ABHD2	0.0225	0.20398	-0.0163	0.07982	0.27065	-0.02342
ABHD3	0.04506	0.11679	0.03529	0.00326	0.08146	0.28091
ABHD4	0.18251	0.19262	-0.35547	0.11079	0.12697	0.08366
ABHD5	0.16539	-0.04198	0.05723	0.17167	0.18292	-0.08259
ABHD6	0.08722	0.10247	-0.00825	-0.23352	-0.14785	-0.48373
ABHD8	-0.1849	0.08567	-0.24461	0.20382	0.05073	-0.04895
ABI1	0.01182	-0.01292	-0.07113	-0.18869	-0.32127	0.22527
ABI2	-0.20892	-0.31741	0.37181	0.20258	0.11583	-0.18598
ABI3	0.09532	0.16477	-0.12252	-0.46728	-0.07302	-0.17221
ABI3BP	0.2753	-0.31574	0.2092	-0.15058	-0.0409	-0.12346
ABL1	0.3515	0.0166	0.09349	0.0732	0.0867	-0.05191
ABL2	0.08051	0.19322	-0.07512	0.05842	0.09519	0.02241
ABLIM1	0.49154	0.29029	0.22575	0.25159	0.24927	0.45045
ABLIM2	-0.14852	-0.14813	-0.27397	0.14109	-0.02296	-0.22846
ABLIM3	-0.01133	0.09436	0.13307	0.30491	-0.24038	-0.26754
ABR	-0.02338	-0.13625	-0.06	0.1032	-0.05432	0.00733
ABRA	-0.28658	0.04882	-0.42839	0.34933	0.13127	0.29808
ABRACL	0.25135	0.33323	-0.09263	0.12033	0.34745	0.22536
ABT1	-0.64792	-0.68603	-0.68252	-0.64853	-0.56102	-0.83082
ABTB1	-0.01092	-0.13239	0.00349	-0.00757	0.01543	0.04411
ABTB2	0.30265	0.12136	-0.07326	0.34014	-0.14366	-0.03858
ACAA1	-0.28369	0.2875	0.07007	0.01299	-0.24879	-0.13788
ACAA2	-0.3285	-0.01985	-0.13411	0.13839	-0.02288	-0.11368
ACACA	-0.85593	-0.76601	-0.42415	-0.9179	-0.61381	-0.54642
ACACB	-0.01203	-0.08337	0.21716	-0.1158	0.12341	0.14636
ACAD10	0.19507	0.05032	-0.01928	0.08898	0.03813	0.29445
ACAD11	-0.30724	0.24072	0.23937	-0.13767	-0.11091	0.05616
ACAD8	-0.03821	-0.1458	0.03035	-0.1333	-0.19262	-0.21061
ACAD9	0.16849	-0.02434	-0.12483	-0.13815	-0.07808	-0.09744
ACADL	0.35509	-0.10899	0.11868	0.12295	0.03713	0.08819
ACADM	-0.03675	0.10963	-0.43604	0.0446	-0.38115	0.02696
ACADS	-0.3839	-0.0249	-0.19003	0.10332	0.39166	0.10603
ACADSB	0.39051	0.30975	-0.07256	0.12971	0.29704	-0.43599
ACADVL	0.03629	-0.19097	0.03184	0.07724	0.09726	0.46968
ACAN	0.49502	0.08214	-0.13334	0.1612	-0.20387	-0.33366
ACAP1	0.46922	0.05609	0.1395	0.2427	0.2391	0.30117
ACAP2	-0.0449	0.08359	0.45346	0.15873	-0.18287	-0.0139
ACAP3	-0.21013	-0.0427	0.04907	-0.27492	0.19379	0.04908
ACAT1	-0.17148	-0.02697	0.48172	-0.08064	0.3156	0.26216
ACAT2	0.1225	0.17061	-0.31032	-0.00394	-0.10285	0.22981
ACBD3	0.10436	-0.08101	0.20552	0.01825	0.05416	0.02551
ACBD4	-0.00944	-0.48315	-0.11184	-0.01673	-0.12777	0.13106
ACBD5	0.13558	0.42006	0.39265	0.13396	0.29687	0.17617
ACBD6	0.42214	0.14514	-0.00674	0.02768	0.00357	0.57176
ACBD7	0.09139	0.14673	0.39796	0.15563	0.06619	0.61953
ACCS	0.09317	0.08063	-0.02296	0.10287	0.15952	0.19502
ACCSL	0.36244	0.12083	0.28806	0.12538	0.16158	-0.31054
ACD	-0.1495	0.16596	0.08716	-0.00659	-0.08428	-0.00663
ACE	0.43721	0.11424	-0.30653	-0.09179	-0.02749	0.07613
ACE2	0.45778	0.09847	0.42154	0.19078	0.14861	0.12615
ACER1	-0.66532	-0.29248	-0.25971	-0.44386	-0.2453	-0.46979
ACER2	-0.26054	-0.19316	-0.18153	0.10581	0.00209	-0.41223
ACER3	0.26378	0.63265	0.19434	-0.17828	0.13759	0.3917
ACHE	-0.23013	-0.30162	-0.26507	-0.21225	-0.42867	-0.15675
ACIN1	-0.61113	-0.5825	-0.97157	-0.73065	-1.10176	-1.04261
ACKR2	-0.05319	-0.02534	0.35304	0.09054	0.13936	-0.21846
ACKR3	-0.10407	-0.08202	0.17609	-0.09009	-0.02631	-0.39899
ACKR4	0.16653	0.02815	-0.17691	0.33522	-0.17336	0.08818
ACLY	-0.1561	-0.40031	-0.41775	-0.45011	-0.72343	-0.45479
ACMSD	0.25952	0.21374	0.07597	0.04686	0.10288	-0.16405
ACN9	-0.28733	0.29744	0.09623	0.08926	-0.06858	-0.04304
ACO1	0.07565	0.0632	0.38114	0.09423	-0.10362	0.3086
ACO2	-0.36242	-0.31354	-0.1988	0.02956	-0.01908	-0.12309
ACOT1	0.21661	0.09937	0.22597	0.26003	-0.19735	-0.1895
ACOT11	-0.29441	-0.18995	-0.16776	-0.01284	0.12139	-0.21342
ACOT12	0.0024	-0.22821	-0.14767	-0.06615	0.12406	0.24108
ACOT13	-0.23948	-0.02549	-0.12267	0.04475	-0.07732	-0.03926
ACOT2	-0.21662	-0.23018	0.1879	-0.07374	-0.00719	-0.12455
ACOT4	-0.34911	-0.02246	0.21469	0.0674	0.10912	0.28052
ACOT6	0.20696	0.14103	0.28116	-0.07262	0.20406	0.15311
ACOT7	-0.0928	0.3242	0.23016	0.25823	0.04332	0.09366
ACOT8	0.16254	-0.03917	0.48961	-0.21271	0.10204	0.24292
ACOT9	-0.26201	-0.04513	0.26662	-0.06802	0.28268	0.15787
ACOX1	-0.36841	-0.11057	-0.04196	-0.08978	-0.28713	-0.37078
ACOX2	0.35096	-0.01647	0.03883	-0.20382	-0.04571	0.04993
ACOX3	0.10308	0.11822	0.01097	0.30559	0.17553	-0.1345
ACOXL	-0.06931	-0.05423	0.02481	0.19119	0.02031	0.10196
ACP1	0.49823	0.12334	0.27986	0.1043	0.29306	0.09081
ACP2	-0.28576	-0.12918	-0.36616	0.27536	0.04784	-0.02765
ACP5	-0.2012	-0.10678	-0.16088	-0.06684	-0.22231	-0.16483
ACP6	0.23547	-0.22768	0.37775	0.22849	-0.13884	-0.00064
ACPL2	0.27076	0.51362	0.34228	0.30799	-0.16629	0.22037
ACPP	0.3238	0.04631	-0.20441	0.17451	0.13876	-0.05314
ACPT	0.08408	-0.03787	0.1507	0.18897	-0.1606	0.03069
ACR	-0.03204	-0.20623	-0.34391	-0.28935	-0.06276	-0.32866
ACRBP	-0.16835	-0.19359	0.03437	-0.24265	-0.01991	0.10237
ACRC	0.06839	0.00199	-0.11733	0.2745	-0.10875	-0.09525
ACRV1	0.1419	-0.03548	0.16631	0.19185	-0.08098	0.1013
ACSBG1	0.06207	-0.31147	0.10115	-0.11363	0.03405	0.3036
ACSBG2	-0.05505	-0.05756	0.15397	-0.07381	-0.20798	0.37628
ACSF2	-0.50403	-0.17185	0.15293	-0.04899	-0.17976	-0.13858
ACSF3	-0.08717	0.08631	0.35507	0.19871	0.21531	0.26481
ACSL1	-0.21792	0.051	-0.04683	-0.15953	0.0704	-0.21781
ACSL3	-0.16139	0.04742	-0.32806	0.0445	0.06692	0.18473
ACSL4	-0.26197	0.01222	0.067	0.11424	0.13047	0.09337
ACSL5	0.21279	0.0655	0.22394	-0.23426	-0.0619	-0.2205
ACSL6	0.29574	0.25246	-0.15965	0.23972	0.05255	-0.17879
ACSM1	0.36649	-0.0368	-0.09056	0.45875	0.02326	-0.23791
ACSM2A	0.2573	0.15478	0.31436	-0.07083	0.08736	0.13498
ACSM2B	0.0565	-0.21737	0.21151	0.04941	-0.10107	0.19529
ACSM3	0.21798	-0.06386	0.28616	-0.07208	0.24174	-0.38834
ACSM4	-0.04717	-0.27292	0.28505	0.25676	0.21728	0.0384
ACSM5	-0.50782	-0.20746	-0.18672	-0.07432	-0.05673	-0.31779
ACSS1	0.03141	-0.02187	0.05217	0.07876	0.17797	0.54087
ACSS2	-0.07817	-0.15138	-0.24687	0.14219	0.02882	-0.16686
ACSS3	-0.05984	0.02728	0.19809	0.39454	0.13671	0.02435
ACTA1	0.06713	-0.21103	-0.20559	-0.08447	0.18168	-0.04512
ACTA2	-0.19985	0.15587	-0.08409	0.14149	-0.20313	-0.19798
ACTB	-0.21736	-0.20904	-0.11696	-0.43157	-0.19921	-0.25053
ACTBL2	0.05519	0.00604	-0.15285	0.25804	0.00128	0.01255
ACTC1	-0.12626	0.1608	0.02653	-0.1432	0.19344	-0.21717
ACTG1	-0.57047	-0.59046	-0.68962	-0.88894	-0.54393	-0.59028
ACTG2	-0.36177	-0.52157	-0.58234	-0.18085	-0.44175	-0.23516
ACTL10	-0.13232	-0.06334	0.22151	-0.03957	0.04259	0.05633
ACTL6A	-1.12587	-0.86782	-0.8598	-1.06014	-0.82623	-0.93199
ACTL6B	0.07446	-0.30251	-0.14931	-0.33629	0.04767	-0.13931
ACTL7A	-0.10236	-0.16675	-0.10473	-0.23927	0.05019	-0.14013
ACTL7B	-0.03947	-0.07155	0.49931	0.0624	0.08645	0.08575
ACTL8	-0.08277	-0.28659	0.17779	0.12008	0.10533	0.04286
ACTL9	-0.03772	0.07951	-0.48945	-0.16636	-0.0661	-0.07857
ACTN1	-0.05749	0.04722	-0.04118	-0.01645	0.36542	0.22539
ACTN2	0.31629	0.32483	0.22226	-0.2928	0.23361	0.33591
ACTN4	0.27305	-0.08524	-0.00819	-0.07461	-0.17797	-0.08039
ACTR10	-0.85625	-0.58933	-0.32976	-0.80814	-0.57894	-0.47894
ACTR1A	0.46065	-0.10436	-0.01566	-0.18768	-0.20261	-0.01582
ACTR1B	0.21411	0.20975	0.20718	-0.06723	-0.05095	0.24699
ACTR2	-0.60304	-0.8901	-0.61696	-0.60372	-0.68318	-0.54659
ACTR3	-0.00795	0.08237	0.102	-0.31072	-0.21538	-0.17777
ACTR3B	0.43737	-0.09684	0.01339	-0.05269	-0.13949	-0.06515
ACTR3C	-0.18136	0.02832	-0.00896	-0.11594	-0.25442	0.16066
ACTR5	-0.10314	-0.05044	-0.06616	-0.10186	0.08391	0.01635
ACTR6	-0.14352	-0.10717	0.15884	0.06655	-0.15518	-0.11909
ACTR8	-0.64422	-0.6952	-0.44452	-0.72522	-0.5175	-0.62275
ACTRT1	-0.22573	0.13857	0.18991	0.46612	0.1884	0.49656
ACTRT2	0.08469	-0.07262	0.01062	-0.34113	0.30365	0.41893
ACTRT3	-0.00846	0.06417	0.01956	-0.30429	0.01983	-0.10587
ACVR1	0.09866	-0.05178	-0.11404	0.05562	0.00366	-0.03254
ACVR1B	0.03084	0.14931	-0.02809	-0.03979	-0.10449	-0.05587
ACVR1C	-0.24497	0.03561	0.09142	0.07473	0.06795	0.01387
ACVR2A	0.04056	-0.13233	0.278	0.18042	-0.02774	-0.03595
ACVR2B	0.01854	-0.24767	0.07322	-0.19656	-0.09954	-0.21285
ACVRL1	-0.0909	-0.12268	-0.1458	-0.00624	-0.2584	0.05358
ACY1	-0.1683	-0.21764	0.01782	0.25019	0.07455	-0.13737
ACY3	-0.46753	-0.03943	0.02798	0.16606	0.04126	0.1188
ACYP1	-0.43205	0.05875	0.24622	-0.26016	0.13339	-0.42349
ACYP2	0.17951	0.02336	0.08524	0.13749	0.19476	-0.26237
ADA	-0.01393	-0.03104	-0.02723	-0.1933	0.12797	-0.0274
ADAD1	-0.05247	-0.21829	0.18361	0.04963	-0.03227	0.06488
ADAD2	-0.22735	-0.08832	0.05216	0.01828	-0.01217	-0.18238
ADAL	-0.07788	-0.2834	-0.45416	0.00091	-0.07901	0.06774
ADAM10	-0.12497	-0.06782	-0.13173	-0.18489	0.01572	-0.29319
ADAM11	-0.46838	-0.1404	0.32857	-0.34129	-0.30098	-0.08779
ADAM12	-0.40254	0.10162	-0.09272	-0.00372	0.00116	-0.12194
ADAM15	-0.38696	0.1435	-0.02952	-0.26126	-0.27153	-0.42336
ADAM17	-0.06477	0.04424	0.30118	0.23156	0.3806	0.28298
ADAM18	0.23915	0.40078	0.14781	0.37635	0.59935	0.86483
ADAM19	0.25732	0.0526	0.09063	-0.13765	0.26927	0.52366
ADAM2	-0.56496	-0.16745	0.29007	0.16653	0.18178	0.20157
ADAM20	0.01449	0.18917	0.03109	-0.34027	0.06458	0.10886
ADAM21	0.18356	0.12098	0.2219	-0.0139	0.57577	0.13067
ADAM22	0.24968	-0.0582	-0.0908	0.03072	0.06182	-0.08464
ADAM23	0.44731	0.22271	0.09553	0.01325	0.27942	0.22234
ADAM28	-0.16333	0.07121	0.23951	-0.13936	-0.21482	0.08354
ADAM29	0.33029	-0.03964	0.25193	-0.2607	0.14297	0.06538
ADAM30	-0.1122	0.02987	0.07528	-0.12261	-0.10885	0.26595
ADAM32	0.34431	0.09265	-0.01323	0.24128	-0.04059	-0.0303
ADAM33	0.116	-0.16883	-0.18079	-0.19173	-0.11375	-0.12817
ADAM7	-0.02306	-0.03051	0.02926	0.36466	-0.05948	-0.10611
ADAM8	-0.1927	0.22806	0.17547	0.00196	0.2729	0.07876
ADAM9	-0.12516	0.07752	0.44539	-0.1451	-0.19593	-0.11023
ADAMDEC1	0.01685	0.06816	-0.01538	0.1111	-0.08735	-0.19732
ADAMTS1	0.2952	0.02319	0.02257	0.0577	-0.16935	-0.07404
ADAMTS10	-0.14068	0.07528	-0.23195	-0.27809	-0.04006	-0.03627
ADAMTS12	-0.1261	-0.07477	0.2909	0.15994	-0.00447	0.20447
ADAMTS13	0.09098	0.064	0.06603	0.39296	-0.01647	-0.22634
ADAMTS14	-0.30252	0.14835	-0.08626	0.15037	-0.13834	-0.1571
ADAMTS15	0.36328	0.01626	0.00229	0.17868	0.04035	0.30642
ADAMTS16	0.71663	0.22437	0.38969	0.47451	0.03339	0.39064
ADAMTS17	0.18587	0.05959	0.10419	-0.19529	0.07594	0.10096
ADAMTS18	0.17144	0.1253	0.18547	-0.00187	0.2142	0.06161
ADAMTS19	-0.02504	0.18197	0.04771	-0.08114	0.10673	-0.18748
ADAMTS2	0.11275	-0.14274	0.15767	-0.22525	-0.1175	0.27262
ADAMTS20	-0.4078	-0.00851	0.15407	-0.1094	0.07583	-0.08657
ADAMTS3	-0.51158	0.12431	-0.10612	-0.1929	-0.29995	0.31612
ADAMTS4	-0.21323	-0.17402	0.18875	-0.00973	-0.25967	-0.40231
ADAMTS5	0.01507	0.3281	-0.09937	-0.00713	-0.01034	0.15331
ADAMTS6	-0.03308	0.3369	0.02668	-0.183	-0.08685	0.01089
ADAMTS7	-0.21451	0.13175	-0.07081	0.01487	0.20024	-0.19683
ADAMTS8	-0.28606	-0.04354	0.07341	0.13981	-0.00099	0.39091
ADAMTS9	0.30043	-0.3122	-0.05545	0.01818	0.10381	0.07432
ADAMTSL1	-0.00539	0.41071	-0.08018	0.09206	0.32865	0.35703
ADAMTSL2	0.07438	-0.07827	-0.06273	0.14357	-0.09776	0.08942
ADAMTSL3	0.13105	0.2926	0.15514	-0.06598	0.26181	-0.21385
ADAMTSL4	-0.29189	-0.31791	-0.32944	-0.04149	-0.12684	-0.25946
ADAMTSL5	-0.25605	-0.29217	-0.08732	0.01854	-0.30752	-0.31619
ADAP1	0.14154	-0.16588	-0.00785	0.12601	0.27074	-0.0732
ADAP2	-0.09699	0.02278	-0.38179	-0.03595	0.10729	-0.04336
ADAR	-0.27194	-0.30279	-0.71844	-0.46018	-0.19418	-0.46397
ADARB1	-0.14309	0.07879	0.20042	-0.03266	0.0428	0.07474
ADARB2	0.2923	0.02676	0.13959	0.14554	0.03045	0.12209
ADAT1	-0.00452	-0.03999	0.35488	0.0304	0.19973	0.01061
ADAT2	0.17209	-0.04171	0.16437	-0.02823	-0.08428	-0.10589
ADAT3	-0.27386	-0.52078	-0.35748	-0.54111	-0.29578	-0.18351
ADC	-0.21733	-0.05906	-0.06831	0.08535	0.00798	-0.31474
ADCK1	0.30595	-0.0723	-0.2194	-0.04042	-0.05154	-0.03579
ADCK2	-0.24637	-0.39023	-0.14933	-0.27675	-0.2453	-0.43202
ADCK3	0.04274	-0.09579	0.13779	0.01646	0.00066	-0.02438
ADCK4	-0.26495	0.00472	-0.01259	-0.3528	-0.16078	-0.14456
ADCK5	-0.07912	-0.59895	-0.40727	-0.2775	-0.32081	-0.49728
ADCY1	-0.1059	-0.07153	-0.25577	-0.21937	-0.15487	-0.07554
ADCY10	0.522	0.18341	0.43761	-0.02977	0.20307	0.09818
ADCY2	0.14321	0.10774	-0.0309	0.12745	-0.14058	0.10589
ADCY3	-0.07957	0.16863	-0.14504	0.16694	-0.03764	0.09867
ADCY4	-0.22477	-0.02419	-0.0618	-0.64413	-0.18334	-0.36791
ADCY5	0.08219	-0.06988	-0.05827	0.05108	-0.15175	0.17701
ADCY6	-0.08362	0.06476	0.02139	-0.15285	0.03522	0.11699
ADCY7	-0.04609	0.09322	0.32212	0.17527	-0.02625	0.04051
ADCY8	-0.18064	-0.17773	-0.02412	0.00239	-0.06127	-0.31201
ADCY9	-0.28564	-0.09672	0.06516	-0.09696	-0.18134	-0.12043
ADCYAP1	-0.04758	-0.15142	0.20981	0.08638	0.12732	0.07521
ADCYAP1R1	-0.24995	0.03215	0.03477	0.0635	-0.05777	-0.0546
ADD1	-0.22388	-0.19509	0.02025	0.15271	-0.00557	0.27673
ADD2	0.09803	-0.07	0.12675	0.08049	0.00894	0.02153
ADD3	-0.23446	-0.0091	-0.0149	-0.00086	0.57135	0.1999
ADH1A	0.29358	0.00247	0.10974	-0.12893	0.17389	0.06399
ADH1B	-0.07978	-0.0484	0.07159	0.02935	-0.04683	0.10621
ADH4	0.2576	0.03881	0.1606	0.01617	0.20904	0.1506
ADH5	-0.03705	0.02319	0.1981	0.40731	-0.52655	-0.28836
ADH6	-0.30363	-0.12357	0.12368	-0.15148	-0.12623	-0.11344
ADH7	0.28758	0.24252	0.40721	0.04493	0.00925	0.26722
ADHFE1	0.19029	-0.25864	-0.8168	-0.04213	0.09868	-0.17273
ADI1	0.21025	0.18087	0.2077	0.20169	0.07191	0.43254
ADIG	-0.35681	0.05712	0.32783	0.10053	0.34872	0.10667
ADIPOQ	-0.00478	0.27575	0.22142	0.14488	0.25229	0.47167
ADIPOR1	0.14396	0.05007	0.04757	0.06204	-0.07722	0.31375
ADIPOR2	-0.08149	0.30905	0.09659	-0.01198	0.07149	-0.11058
ADIRF	0.10754	-0.0081	-0.08122	-0.0891	-0.21345	-0.25468
ADK	-0.20234	-0.13088	-0.17382	-0.06429	-0.06345	-0.51022
ADM	-0.10167	0.03741	0.17777	0.00272	0.0307	0.09322
ADM2	0.21102	0.67105	0.2067	0.18585	0.16918	0.17936
ADM5	-0.35475	-0.10476	-0.03137	0.19407	-0.13657	-0.06281
ADNP	0.3806	0.04976	-0.10855	0.05949	0.01871	0.17499
ADNP2	-0.04774	-0.06551	-0.44558	-0.18533	0.14204	-0.08319
ADO	0.22563	0.19972	0.61329	0.13568	-0.30738	-0.13362
ADORA1	-0.22008	-0.05665	0.13902	-0.10645	0.22449	0.00848
ADORA2A	0.11039	-0.2271	-0.10306	-0.10918	0.11845	-0.20642
ADORA2B	-0.01265	0.2161	0.32736	0.03334	0.12414	0.25535
ADORA3	-0.15342	0.0337	-0.00761	-0.03898	-0.02201	0.04947
ADPGK	-0.19153	0.02729	-0.18894	0.21495	0.08597	-0.0983
ADPRH	-0.21701	0.08136	0.41759	0.10813	0.14533	-0.52446
ADPRHL1	0.0829	-0.34659	0.05919	0.02533	0.05104	-0.19815
ADPRHL2	-0.12092	0.05333	-0.24357	-0.06431	-0.10503	-0.20231
ADPRM	-0.55319	-0.29717	-0.16441	0.20377	-0.31817	0.28999
ADRA1A	0.11055	0.36662	0.22389	0.22001	0.04727	-0.03765
ADRA1B	-0.1643	0.14913	0.02112	0.19525	0.15756	0.1932
ADRA1D	0.1762	-0.02534	0.17822	0.06741	0.06493	-0.21405
ADRA2A	-0.39383	-0.1331	-0.18946	0.12497	-0.00516	-0.24522
ADRA2B	-0.05534	0.11979	-0.20222	-0.14599	0.07411	0.16588
ADRA2C	-0.1432	0.0468	0.05483	-0.32949	-0.24026	-0.20922
ADRB1	0.36897	-0.07359	-0.03716	0.23575	-0.00721	0.0781
ADRB2	0.18101	-0.20602	-0.01727	-0.07814	0.04523	0.07977
ADRB3	0.401	0.21985	-0.26488	0.3961	-0.00425	-0.09144
ADRBK1	-0.15088	-0.18162	-0.44485	-0.36225	-0.22246	-0.39241
ADRBK2	-0.25896	-0.17117	-0.0976	-0.14053	-0.1417	-0.05461
ADRM1	-0.63706	-0.27784	-0.32264	-0.20003	-0.42776	-0.49231
ADSL	-0.72825	-0.58529	-0.21628	-0.73854	-0.73439	-0.22788
ADSS	0.10013	-0.33249	-0.15244	-0.01321	-0.19579	0.28132
ADSSL1	-0.05117	0.23787	-0.06409	0.08675	0.02593	0.2872
ADTRP	0.19387	0.44168	0.14619	0.25283	0.18015	0.29532
AEBP1	-0.13713	-0.26032	0.16566	-0.26896	-0.31309	0.00418
AEBP2	0.28417	0.43229	0.09301	0.11446	0.52415	0.48731
AEN	0.22417	0.02895	0.29983	0.1387	0.12778	0.0801
AES	0.12014	0.30089	-0.12613	0.09196	0.12956	0.0692
AFAP1	-0.09272	-0.04322	0.14272	0.14856	-0.036	-0.0149
AFAP1L1	0.0186	0.27399	-0.05937	0.09249	0.11371	0.10715
AFAP1L2	0.34832	0.01616	0.42976	0.23973	0.1412	-0.3587
AFF1	-0.11814	-0.06857	0.17968	-0.01505	-0.07718	-0.13499
AFF2	0.07015	0.05896	0.20481	0.00149	0.25	-0.17561
AFF3	-0.31648	-0.1524	-0.08348	0.04747	-0.24829	-0.13662
AFF4	-0.19007	-0.036	0.2004	0.28593	-0.1968	0.0179
AFG3L2	-0.39207	-0.13796	-0.15187	-0.39904	-0.48764	-0.515
AFM	0.13556	0.16696	0.23247	0.13445	-0.04734	-0.01754
AFMID	0.05907	0.16403	0.15706	-0.16223	-0.0297	0.13455
AFP	0.39419	0.0261	-0.14862	0.226	0.17734	0.06921
AFTPH	-0.44842	0.08667	0.31764	0.14714	0.23781	0.40251
AGA	0.01657	0.11091	-0.68881	-0.06678	-0.01349	0.26723
AGAP1	-0.18383	0.20184	-0.15607	0.007	-0.25568	-0.10963
AGAP2	-0.55635	-0.15325	-0.53278	-0.41046	-0.2192	-0.1742
AGAP3	-0.08592	-0.12725	0.00177	0.10843	0.04814	-0.06378
AGAP5	-0.34761	-0.17384	-0.46081	0.14493	-0.01773	-1.32467
AGAP6	-0.17488	-0.6478	-0.82447	-0.56915	-0.58502	-0.45894
AGAP7	0.02911	0.43556	0.19555	0.13373	0.16929	-0.21385
AGBL1	0.10928	0.16872	-0.22365	0.1295	0.22365	-0.00875
AGBL2	0.03256	0.22996	0.16561	-0.04219	-0.06917	0.01628
AGBL3	0.20609	-0.05337	0.13223	0.17764	-0.08584	0.1173
AGBL4	-0.1513	0.16109	0.30779	0.179	-0.2468	-0.25678
AGBL5	-0.42474	0.30743	-0.24974	-0.0333	-0.05577	-0.08974
AGER	-0.01762	0.10507	0.05156	-0.12741	0.34203	0.45484
AGFG1	0.31853	0.06804	-0.1834	0.02736	0.04681	0.17855
AGFG2	-0.05982	-0.28732	-0.10052	-0.22698	0.20643	-0.00092
AGGF1	0.35189	0.09636	0.17521	0.36353	0.07007	0.04302
AGK	-0.00074	-0.06248	0.28804	0.12439	-0.17435	-0.1323
AGL	0.21698	0.03328	0.24821	0.27648	0.17036	-0.02492
AGMAT	0.12732	-0.08492	-0.0718	0.3377	-0.00457	-0.02363
AGMO	-0.00726	0.11962	-0.01461	0.01503	0.14761	-0.02857
AGO1	-0.10099	-0.01963	0.16755	0.07244	-0.12075	0.1909
AGO2	-0.08726	0.20256	0.28647	-0.03511	-0.02284	-0.14545
AGO3	-0.27358	-0.08714	0.00476	-0.0034	0.10806	0.07576
AGO4	-0.2031	0.03224	0.04544	0.01742	-0.01653	-0.06028
AGPAT1	-0.20747	-0.05105	-0.18074	-0.08873	-0.10045	-0.14619
AGPAT2	-0.1727	-0.1449	-0.29733	0.01182	-0.26368	-0.26562
AGPAT3	0.06416	0.12695	-0.21144	0.09675	0.00057	-0.00431
AGPAT4	-0.02248	0.08677	-0.12493	0.4622	0.11152	0.01383
AGPAT5	0.07711	0.3496	0.09283	0.09693	0.26627	-0.07427
AGPAT6	-0.29305	0.11317	0.3014	-0.03977	0.1586	0.20437
AGPAT9	0.35601	0.02336	-0.16305	0.164	-0.19511	0.3967
AGPS	-0.04961	-0.07094	-0.36861	-0.05123	-0.20597	0.51863
AGR2	0.29001	-0.00021	0.01358	0.23154	0.13975	0.14234
AGR3	0.21465	0.00083	-0.26577	-0.00333	0.06527	-0.06427
AGRN	-0.01029	-0.17544	-0.2086	-0.10262	0.02004	-0.07646
AGRP	-0.27839	-0.02952	0.05379	-0.0856	0.00391	0.02889
AGT	0.03663	0.35017	-0.45191	0.19447	-0.04704	-0.02631
AGTPBP1	0.3126	0.25871	0.33204	0.14311	0.09754	0.27592
AGTR1	-0.11307	-0.19758	-0.10702	0.02302	-0.17495	-0.16903
AGTR2	0.47461	-0.16786	-0.03923	-0.18152	-0.01846	-0.12947
AGTRAP	0.16866	0.21474	0.1616	0.22458	-0.0362	0.14857
AGXT	0.29192	0.15197	0.15896	0.22498	0.16545	0.09035
AGXT2	0.33199	-0.08241	0.30621	0.00947	-0.00775	0.3245
AHCTF1	-0.72943	-0.70551	-0.78198	-0.74125	-0.65993	-0.53089
AHCY	-0.57385	-0.55553	-0.39007	-0.53399	-0.49691	-0.48862
AHCYL1	-0.10256	-0.18312	-0.47266	0.00949	-0.0421	-0.00584
AHCYL2	-0.28431	-0.19225	-0.1956	0.17251	-0.04195	-0.14977
AHDC1	0.05197	-0.06971	-0.19474	-0.12733	-0.07874	-0.16455
AHI1	0.13296	-0.034	0.2798	0.14411	0.30693	0.2557
AHNAK	-0.46416	-0.34309	-0.32289	0.02654	-0.06677	-0.10138
AHNAK2	-0.03547	0.29426	0.26659	0.16546	-0.03728	0.3587
AHR	-0.11078	-0.14054	-0.07995	-0.19341	-0.06492	0.11108
AHRR	0.15678	0.31598	0.34561	0.10138	0.24961	0.14848
AHSA1	0.18986	-0.19815	-0.13431	-0.07444	-0.27839	0.03977
AHSA2	0.24219	0.12017	-0.17373	-0.05915	-0.27915	0.09917
AHSG	0.11421	0.19269	-0.21402	0.25045	0.00201	0.65639
AHSP	-0.03439	-0.013	0.20331	0.20558	0.18368	0.21583
AICDA	0.13583	0.1896	0.05996	0.24083	-0.17476	0.09607
AIDA	-0.33082	-0.1333	-0.21183	-0.08576	-0.45759	-0.31189
AIF1	0.11627	0.2315	-0.1901	-0.18803	-0.13916	-0.30538
AIF1L	-0.19237	0.26318	0.19129	0.14652	-0.08323	0.19825
AIFM1	-0.00874	-0.2495	0.05811	0.10838	-0.203	-0.3973
AIFM2	-0.01941	-0.00442	0.05638	0.07324	-0.09733	0.19377
AIFM3	0.25648	-0.14937	0.01542	0.17944	-0.14232	0.18983
AIG1	0.10747	0.1816	0.03602	0.12454	-0.02448	0.01779
AIM1	-0.03083	-0.13522	-0.11299	0.21037	0.19443	-0.25666
AIM2	0.13276	0.21337	0.11426	-0.00207	-0.09493	0.03524
AIMP1	-0.15381	-0.07419	0.65948	0.04925	-0.01426	-0.02748
AIMP2	0.30517	-0.03889	-0.16696	-0.12169	0.20295	0.21622
AIP	-0.08634	-0.36243	0.18381	-0.11293	-0.2049	-0.29815
AIPL1	-0.16294	0.01042	0.06945	0.04174	-0.146	0.16947
AIRE	0.17696	-0.07045	-0.03623	-0.00759	-0.21395	-0.04237
AJAP1	0.06734	0.00341	0.06478	-0.23002	-0.00235	0.08249
AJUBA	0.04633	-0.13316	-0.05027	-0.07751	0.00407	-0.04482
AK1	-0.3696	-0.35557	0.03813	-0.18075	-0.03929	-0.24313
AK2	-0.47284	-0.10357	-0.03576	-0.41276	-0.14867	-0.40838
AK3	0.22237	-0.42726	-0.10916	-0.03551	0.10023	-0.21425
AK4	-0.54836	-0.42848	-0.6261	-0.23444	-0.30611	0.45025
AK5	0.09861	0.02696	-0.29561	0.04682	0.06764	-0.21377
AK6	-0.20263	-0.1013	-0.01909	-0.28391	-0.17994	-0.28474
AK7	-0.12238	0.02022	-0.07659	0.15022	0.03334	0.27268
AK8	-0.31055	-0.03588	0.05709	-0.04835	0.16496	-0.16193
AK9	0.00641	0.40789	0.02126	0.4962	0.17663	0.21184
AKAP1	-0.14558	-0.34365	-0.40468	-0.40208	-0.28302	-0.038
AKAP10	0.02358	-0.04657	0.27157	0.21048	0.07108	-0.10164
AKAP11	-0.08508	-0.1441	-0.07358	-0.16543	-0.0407	-0.1966
AKAP12	-0.03546	0.06858	0.00429	-0.21249	-0.07544	-0.18259
AKAP13	0.12834	-0.11568	0.06931	0.60491	-0.0656	-0.23662
AKAP14	-0.04769	0.15247	-0.13416	0.15399	0.19515	-0.16497
AKAP17A	0.2904	0.34479	0.21687	0.36597	0.03938	0.04455
AKAP2	0.1969	-0.34102	0.10655	0.05065	0.05034	-0.02529
AKAP3	0.22395	0.14751	0.12716	0.39424	-0.04823	-0.26744
AKAP4	-0.15945	0.1807	0.01664	-0.04556	0.09947	-0.25067
AKAP5	0.22542	-0.02646	-0.6697	0.22637	-0.43025	-0.37977
AKAP6	0.16584	0.00757	-0.28801	-0.0053	-0.19513	0.17153
AKAP7	-0.06428	0.02561	-0.00521	0.12645	0.08887	0.12466
AKAP8	-0.26843	0.24184	0.05578	0.17122	-0.10774	0.16529
AKAP8L	-0.09798	-0.32748	-0.43087	-0.3512	-0.10582	-0.44018
AKAP9	-0.03713	-0.23288	-0.08472	-0.06742	0.01403	0.26756
AKIP1	-0.14111	-0.06118	-0.21418	-0.16497	-0.0306	-0.28038
AKIRIN1	-0.14861	-0.35047	-0.50615	-0.19435	-0.29225	-0.48264
AKIRIN2	-1.3206	-0.76329	-0.76152	-0.65766	-0.64552	-0.77323
AKNA	-0.00053	-0.13185	0.21849	0.02854	-0.01564	-0.05105
AKNAD1	-0.50341	-0.14076	0.29379	-0.08344	-0.31036	0.02119
AKR1A1	-0.30511	0.13815	0.30525	0.20148	0.10049	0.07998
AKR1B1	-0.22808	0.00507	-0.09847	0.0881	0.0466	0.08
AKR1B10	0.04631	0.4658	-0.00037	0.27774	0.29139	0.30218
AKR1B15	-0.30263	-0.16558	-0.13641	-0.17852	-0.31762	-0.44632
AKR1C1	0.21417	0.20696	-0.0546	0.34013	0.0511	-0.32599
AKR1C2	0.24284	0.26268	0.53516	-0.17262	-0.02454	0.36443
AKR1C3	0.54763	-0.03439	0.27743	0.10073	-0.06712	0.31806
AKR1C4	0.00027	0.06368	0.47802	-0.01336	-0.23328	-0.15242
AKR1D1	-0.37772	-0.24254	0.14304	-0.17438	-0.20942	-0.18915
AKR1E2	0.11902	0.50114	0.45691	0.16953	0.25606	-0.23808
AKR7A2	-0.19772	0.00517	0.02417	0.0159	0.07466	-0.21337
AKR7A3	0.10676	-0.36629	-0.05599	-0.12293	-0.07969	-0.20398
AKT1	-0.36382	-0.22666	-0.12366	-0.1924	-0.12103	-0.12713
AKT1S1	-0.05295	-0.32489	0.00054	0.08304	-0.27474	0.03856
AKT2	-0.09765	-0.0471	-0.07773	-0.26614	-0.15874	-0.07382
AKT3	0.05333	-0.06224	0.17111	0.00546	-0.15487	-0.08224
AKTIP	-0.49243	-0.36263	-0.12886	0.09998	0.19606	-0.32862
ALAD	-0.32669	-0.13377	-0.2228	-0.2664	-0.12492	-0.3301
ALAS1	-0.32094	-0.21797	-0.10758	-0.23766	0.06639	-0.03741
ALAS2	0.03221	-0.16793	-0.30363	0.12513	-0.13115	0.3124
ALB	0.14372	0.36219	0.08286	-0.03528	-0.15303	-0.36902
ALCAM	-0.2852	-0.25173	-0.16135	-0.16805	-0.40993	-0.2852
ALDH16A1	-0.13847	0.10037	-0.16935	0.00896	0.26027	0.18992
ALDH18A1	0.34775	-0.16615	0.00203	-0.13085	-0.04877	0.17529
ALDH1A1	0.05078	0.1469	-0.16041	-0.04108	0.23692	0.54141
ALDH1A2	-0.07491	0.13487	-0.01524	-0.16164	-0.27575	-0.1688
ALDH1A3	-0.24458	0.17413	-0.2477	0.11841	0.3314	0.06334
ALDH1B1	0.34564	0.10118	0.00318	0.13127	-0.06791	-0.20329
ALDH1L1	-0.02923	0.16852	0.08605	0.07608	0.10469	-0.06441
ALDH1L2	0.4253	-0.17467	0.26754	-0.11177	0.0701	0.00205
ALDH2	0.05488	0.25748	0.2868	-0.04259	0.23149	0.03669
ALDH3A1	0.19934	0.02082	0.0122	-0.06711	0.04724	-0.06291
ALDH3A2	0.178	-0.23575	-0.11486	0.10898	0.19486	0.25484
ALDH3B2	-0.05291	-0.24159	-0.0904	-0.13023	0.0178	0.0776
ALDH4A1	-0.08582	-0.02283	-0.30343	-0.05579	-0.13087	0.13985
ALDH5A1	0.19454	0.13363	-0.16347	0.00736	0.04145	0.06148
ALDH6A1	-0.20591	0.2512	-0.14977	0.13527	-0.07171	-0.2035
ALDH7A1	-0.01339	-0.09468	0.0998	-0.1886	-0.16621	0.07393
ALDH8A1	0.16609	0.17469	0.19759	-0.03695	0.22051	-0.12712
ALDH9A1	-0.2473	-0.26902	0.31755	-0.273	-0.24168	-0.09821
ALDOA	-0.14328	0.08744	-0.4002	-0.13909	-0.20023	-0.33529
ALDOB	0.02897	-0.02979	-0.04739	0.21144	0.07655	0.45171
ALDOC	-0.81472	-0.6796	-0.56469	-0.264	-0.5982	-0.69962
ALG1	-0.43162	-0.52943	-0.62953	-0.29455	-0.62427	-0.60949
ALG10	0.30976	-0.0269	0.09685	-0.24066	0.08837	-0.12221
ALG10B	0.06709	-0.34939	-0.31886	-0.06791	-0.2248	-0.20386
ALG11	-0.44456	-0.76782	-0.53972	-0.6018	-0.88119	-0.79243
ALG12	-0.00121	-0.17373	-0.07929	-0.10808	0.19098	0.38027
ALG13	-0.38298	-0.19999	-0.34448	-0.08229	-0.1997	-0.14046
ALG14	-0.54475	-0.30477	-0.07351	-0.39192	-0.30418	-0.48307
ALG1L	-0.73059	-0.90272	-0.27795	-0.67454	-0.85477	-0.15488
ALG2	-0.4349	-0.49194	-0.60949	-0.49404	-0.65003	-0.58246
ALG3	-0.05099	0.0442	0.03731	-0.13198	0.0958	0.02154
ALG5	0.04853	0.02653	0.47619	-0.11005	-0.27432	-0.01
ALG6	0.07724	0.22984	-0.40726	-0.27074	0.1039	0.52274
ALG8	0.0694	0.13283	-0.0462	0.22818	0.03625	0.20368
ALG9	-0.41336	-0.05591	-0.25801	-0.24845	-0.16084	-0.18548
ALK	0.17707	0.04764	-0.00724	-0.1005	-0.00492	-0.04478
ALKBH1	0.14891	0.35714	0.09746	0.08732	0.29193	0.25652
ALKBH2	-0.19282	-0.19707	-0.18039	-0.3023	-0.21587	-0.24835
ALKBH3	-0.02854	0.20091	0.06054	0.09264	0.11137	-0.37557
ALKBH4	-0.07138	0.13987	-0.22517	0.01871	0.34992	-0.42919
ALKBH5	0.24481	0.00088	-0.07792	-0.11027	-0.00646	0.09333
ALKBH6	0.02155	-0.03423	0.09594	-0.2354	0.17514	-0.14629
ALKBH7	-0.21476	-0.17437	0.11713	0.03082	0.07348	-0.43793
ALKBH8	-0.05361	0.07329	0.05761	0.02591	-0.09139	0.1757
ALLC	-0.19299	-0.00169	-0.24839	-0.09321	0.25606	0.0797
ALMS1	0.00132	-0.02825	0.10004	-0.01215	0.10473	-0.17252
ALOX12	0.37261	-0.19125	-0.19605	0.21585	0.00263	-0.01527
ALOX12B	-0.3252	-0.03656	-0.097	0.16341	-0.04676	0.03137
ALOX15	0.11305	0.279	-0.1938	-0.01387	0.23189	-0.14179
ALOX15B	0.12527	-0.07981	-0.20703	-0.16159	0.04398	-0.06537
ALOX5	-0.03364	-0.35682	-0.33154	0.11357	-0.31448	-0.49167
ALOX5AP	0.14515	0.13365	0.11318	0.13934	0.06776	-0.37901
ALOXE3	-0.05621	-0.33807	-0.06612	0.0332	0.16371	-0.07801
ALPI	0.16558	0.08421	-0.01084	-0.08823	0.16192	-0.14569
ALPK1	0.18141	-0.18928	-0.02289	0.00267	-0.10334	-0.01764
ALPK2	0.11562	0.13464	0.09205	0.16976	0.08709	0.1109
ALPK3	-0.06906	-0.21765	-0.28354	-0.1702	-0.0966	-0.27763
ALPL	0.35577	0.36452	0.30282	-0.02729	0.36511	0.05249
ALPP	0.12638	0.38127	-0.08069	0.02622	0.11622	0.31844
ALPPL2	0.36671	-0.02428	-0.00179	-0.34708	0.09642	0.17304
ALS2	-0.1907	-0.13921	0.11127	-0.24436	0.38429	-0.0197
ALS2CL	-0.12331	-0.14566	0.05727	-0.03989	-0.17538	-0.16549
ALS2CR11	0.01645	-0.20542	-0.08119	-0.01534	0.02126	0.1235
ALS2CR12	-0.05486	0.28697	-0.17325	0.2626	0.08137	0.03716
ALX1	0.2516	0.12458	0.00903	0.37398	0.03161	-0.14878
ALX3	-0.24755	-0.25227	-0.15746	-0.00433	-0.13117	-0.14066
ALX4	0.42628	-0.25794	0.12065	-0.12569	-0.11924	-0.03859
ALYREF	-0.50205	-1.06187	-0.7863	-1.00744	-0.86824	-0.83165
AMACR	-0.07783	-0.13539	-0.06477	-0.16775	-0.11515	0.01185
AMBN	-0.01808	0.29594	0.42086	0.15816	0.00118	0.39267
AMBP	0.24678	0.23992	-0.42857	0.22739	-0.13648	0.10582
AMBRA1	-0.0439	-0.19546	-0.09097	-0.21286	-0.23572	-0.196
AMD1	0.15407	-0.25698	0.04713	-0.32806	-0.24545	0.24822
AMDHD1	0.03387	0.02915	-0.05211	0.14038	0.07091	0.17666
AMDHD2	-0.01669	-0.29204	-0.23561	-0.10391	0.03451	-0.20841
AMELX	-0.21625	0.12402	0.4323	-0.09449	0.15387	0.4647
AMELY	-0.12293	0.04999	0.13537	0.11092	0.06273	0.00636
AMER1	0.28218	0.54143	0.34673	0.28847	0.24227	0.25316
AMER2	0.24528	0.05511	0.26064	0.03561	-0.08342	-0.12741
AMER3	0.26368	-0.18754	0.0996	-0.19729	-0.18343	0.18587
AMFR	0.0794	-0.2333	0.133	-0.00068	0.06483	-0.21973
AMH	-0.32017	0.02138	0.22018	-0.21731	0.25399	0.13981
AMHR2	-0.43498	-0.20503	-0.40146	-0.52737	-0.45673	-0.39183
AMICA1	-0.32056	0.04139	-0.10771	-0.18555	-0.01057	0.18459
AMIGO1	-0.07414	-0.43009	-0.16754	-0.10266	-0.1152	-0.11675
AMIGO2	-0.06217	-0.00155	0.30637	0.12697	-0.2543	-0.25809
AMIGO3	-0.16361	0.00547	0.14238	-0.2314	-0.23744	-0.14272
AMMECR1	0.5415	0.41555	0.02576	0.21956	-0.03319	0.20539
AMMECR1L	-0.35417	-0.04444	0.0315	-0.25049	0.10975	-0.02967
AMN	0.08141	0.18379	0.05505	0.06242	0.102	-0.13566
AMN1	0.15313	0.07994	0.11688	0.30609	0.27116	0.08445
AMOT	-0.16748	-0.19059	-0.22945	0.19124	0.29102	0.34998
AMOTL1	-0.41428	-0.13606	-0.17006	-0.26572	0.11797	-0.12258
AMOTL2	0.14014	-0.13512	-0.04184	-0.04777	0.16872	0.17268
AMPD1	0.03748	0.10668	0.11968	0.03546	0.28995	0.31541
AMPD2	0.33327	-0.07542	-0.2328	-0.02817	-0.11598	0.15727
AMPD3	0.29565	0.04067	-0.02412	0.09715	-0.03954	-0.12722
AMPH	-0.1636	-0.38748	0.22595	-0.34151	-0.06739	0.12614
AMT	-0.30869	-0.31195	-0.39469	-0.0594	0.09343	-0.09915
AMTN	0.28684	0.04462	-0.08229	-0.06158	0.24046	0.36978
AMY1B	-0.59089	0.52104	-0.76717	0.38749	-0.00437	-0.61058
AMY2A	0.40884	-0.15551	-0.26968	-0.21473	0.42448	0.17058
AMY2B	-0.43975	0.55695	0.07855	-0.3309	0.25485	-0.86975
AMZ1	0.28436	0.2542	0.07316	0.09314	0.56058	0.23538
AMZ2	-0.17874	0.27951	0.0808	-0.13776	0.03912	0.09149
ANAPC1	-1.23243	-0.78342	-1.20882	-0.55327	-1.20234	-1.52244
ANAPC10	-1.25701	-1.15082	-1.29032	-1.00348	-1.0588	-1.11805
ANAPC11	-0.6422	-0.95235	-0.75157	-0.67485	-0.83726	-0.73754
ANAPC13	0.0669	0.02153	0.30567	-0.35997	0.03714	-0.13485
ANAPC15	-0.19403	-0.27424	-0.26065	-0.16362	-0.1551	-0.13434
ANAPC16	-0.33301	-0.09818	-0.2722	-0.302	-0.04087	-0.14027
ANAPC2	-0.5522	-0.64965	-0.75145	-0.75352	-0.94159	-1.1598
ANAPC4	-0.33005	-0.28049	-0.6479	-0.28556	-0.21362	-0.79295
ANAPC5	-0.5588	-0.50688	-0.84007	-0.68758	-0.66149	-0.86925
ANAPC7	0.13067	0.08454	0.02481	0.13594	0.14903	-0.00056
ANG	-0.55047	-0.18935	-0.2229	0.17324	-0.15934	-0.4406
ANGEL1	-0.00627	-0.04814	-0.02743	0.29939	0.10612	0.13439
ANGEL2	0.05145	-0.10868	0.0222	-0.07032	-0.12309	-0.05836
ANGPT1	-0.17468	0.11834	-0.22372	0.23701	0.07048	0.26354
ANGPT2	0.41036	-0.06509	0.40261	-0.25128	0.01229	0.02501
ANGPT4	-0.02234	-0.05673	0.02286	-0.25955	0.13794	0.51639
ANGPTL1	0.11211	0.04292	0.20776	0.22708	-0.09214	0.21203
ANGPTL2	-0.22275	-0.09324	0.04714	-0.0506	0.03727	-0.29261
ANGPTL3	-0.388	-0.25165	0.32826	-0.5218	0.21289	-0.01018
ANGPTL4	0.02444	-0.076	-0.23516	-0.13822	-0.19552	-0.20644
ANGPTL5	0.75706	0.35	0.43003	0.07194	0.21748	0.54426
ANGPTL6	-0.25219	0.10393	-0.15522	-0.15786	-0.129	0.00788
ANGPTL7	-0.03617	0.00437	0.60264	-0.1091	0.09943	-0.00383
ANHX	-0.23016	-0.09993	0.25702	0.13904	0.08658	-0.07915
ANK1	0.00305	-0.1157	0.09002	-0.03698	0.02059	0.18816
ANK2	0.6163	0.16274	-0.1228	0.03503	0.20171	0.14366
ANK3	0.12297	-0.12714	-0.35486	-0.15602	-0.18531	0.30805
ANKAR	0.0258	-0.01713	0.24092	-0.36491	-0.07854	-0.34805
ANKDD1A	0.02018	0.16384	0.28467	0.01098	-0.20439	-0.14236
ANKDD1B	-0.1756	-0.039	0.09909	0.00294	-0.12299	0.06303
ANKEF1	0.28322	-0.06897	-0.0591	-0.03584	0.11492	0.06329
ANKFN1	-0.059	0.20064	0.11846	0.30198	-0.06339	-0.16261
ANKFY1	-0.01766	-0.21122	-0.08392	0.06046	-0.00333	0.20642
ANKH	0.26541	0.07088	-0.14	0.03558	0.15294	0.25274
ANKHD1	-0.26903	-0.08959	-0.05182	-0.21894	-0.13376	-0.22309
ANKHD1-EIF4EBP3	0.04825	-0.39301	-0.37357	-0.26948	-0.54226	-0.18358
ANKIB1	0.34678	-0.16142	-0.26024	0.39624	0.03659	0.06552
ANKK1	-0.13206	-0.13083	0.01328	-0.10636	-0.18384	-0.07977
ANKLE1	-0.06697	-0.11748	0.10173	-0.07661	0.02224	0.17522
ANKLE2	-0.94786	-0.94816	-1.40828	-1.32575	-1.27416	-1.44437
ANKMY1	-0.21024	-0.11056	0.03545	-0.26397	0.02183	-0.26335
ANKMY2	-0.02572	-0.32222	0.15474	0.00416	-0.18291	0.08807
ANKRA2	0.66809	0.15302	0.18257	0.20847	0.02955	0.47234
ANKRD1	-0.15651	0.16593	0.13755	-0.06312	-0.43941	-0.21109
ANKRD10	0.57862	-0.1604	-0.00205	0.01157	-0.06108	0.41418
ANKRD11	-0.35248	0.14957	-0.03338	-0.11399	0.0717	-0.80292
ANKRD12	0.06962	0.00472	0.18342	-0.37621	0.05192	0.06341
ANKRD13A	-0.08367	0.10425	0.06862	-0.01691	0.03415	0.06441
ANKRD13B	-0.21463	-0.51632	0.10468	-0.13809	-0.34434	0.07328
ANKRD13C	-0.18904	0.06648	0.28861	-0.15276	-0.00288	0.13796
ANKRD13D	-0.08157	0.08401	-0.06304	-0.34151	-0.34519	-0.08814
ANKRD16	0.04619	0.057	-0.04234	0.10424	-0.13546	0.52846
ANKRD17	-0.15585	-0.07646	-0.35079	-0.17383	-0.02293	0.17122
ANKRD18A	-0.10684	-0.22323	0.14991	-0.26657	-0.29056	0.25576
ANKRD2	-0.00263	-0.23713	-0.0134	-0.13878	-0.12533	0.00985
ANKRD22	-0.14476	-0.06334	-0.13702	0.02515	0.16	0.26259
ANKRD23	0.26873	-0.29677	-0.26088	-0.03214	0.20191	0.09022
ANKRD24	-0.39198	0.02362	-0.07897	0.09139	0.21116	-0.13908
ANKRD26	-0.32596	0.13168	-0.25662	-0.07039	0.19531	0.08777
ANKRD27	-0.19785	-0.12899	-0.41465	-0.14137	-0.1878	0.13642
ANKRD28	-0.05538	0.33143	0.01019	-0.09512	0.12596	0.44235
ANKRD29	-0.14518	-0.08377	0.01967	-0.00072	-0.0694	-0.12794
ANKRD30A	0.25922	0.48297	-0.25809	0.21026	0.13822	0.62964
ANKRD30B	0.13366	0.4961	-0.03287	0.28794	0.45422	0.37735
ANKRD31	0.0184	0.01553	0.082	-0.21171	-0.11965	-0.02878
ANKRD32	0.46514	-0.08643	-0.32956	-0.13008	0.3841	0.05236
ANKRD33	-0.21289	0.02143	0.06708	-0.16468	-0.11098	-0.17926
ANKRD33B	-0.14665	-0.29455	-0.27917	-0.03518	-0.22893	-0.05258
ANKRD34A	0.11701	-0.21061	-0.30973	-0.04911	-0.16846	-0.14705
ANKRD34B	0.01377	-0.12167	-0.05527	0.10113	0.03244	-0.21476
ANKRD34C	0.02399	-0.09108	0.13968	-0.11033	-0.1373	0.43512
ANKRD35	-0.27685	-0.1291	-0.0948	-0.03804	0.07008	-0.16888
ANKRD36	0.10326	-0.16031	-0.09286	-0.25622	-0.06637	-0.22487
ANKRD37	-0.01565	0.1327	0.52938	-0.32901	0.10285	0.15065
ANKRD39	-0.1678	-0.31223	0.06531	-0.32239	-0.04504	-0.16865
ANKRD40	-0.29181	0.04556	0.03599	-0.27843	0.05342	-0.04727
ANKRD42	-0.27172	0.17644	0.01732	0.24881	0.50113	-0.08701
ANKRD44	-0.424	0.05727	0.30717	-0.22025	0.19911	-0.31255
ANKRD45	0.38289	0.15369	-0.03716	0.0378	0.28906	0.10917
ANKRD46	0.13957	0.26296	0.05718	0.02231	0.06604	0.3202
ANKRD49	-0.58728	0.14904	-0.29629	0.17534	-0.13152	-0.2532
ANKRD50	0.0378	0.12741	0.06071	0.2464	0.00676	0.08252
ANKRD52	-0.25114	-0.28712	0.05406	-0.24002	-0.1796	-0.49901
ANKRD53	-0.15101	-0.09891	-0.12506	0.3926	-0.42972	-0.33833
ANKRD54	0.05062	-0.2777	-0.00685	0.00874	-0.20036	0.25232
ANKRD55	-0.17261	0.29659	-0.24624	0.03719	0.22814	0.05319
ANKRD6	-0.18341	-0.21588	0.3569	0.10007	-0.00127	-0.30016
ANKRD61	0.4429	-0.01531	0.22948	0.17701	0.01453	0.2521
ANKRD62	0.29618	-0.02283	0.3237	0.04737	0.07369	0.23746
ANKRD65	-0.01507	-0.27805	-0.4689	-0.17732	-0.1999	-0.18767
ANKRD66	-0.31631	0.00177	-0.32801	-0.31733	-0.24408	-0.07605
ANKRD7	0.20285	0.20977	0.22696	0.19545	0.00366	-0.13179
ANKRD9	0.16267	-0.00704	0.19642	0.16081	0.34782	0.17403
ANKS1A	0.17703	-0.01171	0.05529	-0.00344	0.10493	-0.24185
ANKS1B	0.03054	0.07327	-0.02793	0.18847	0.0818	-0.02134
ANKS3	0.06603	0.02948	-0.15098	0.16053	0.30868	-0.0447
ANKS4B	0.1761	-0.18795	0.21991	-0.1362	0.11722	0.13798
ANKS6	-0.24317	0.14746	0.29276	-0.12412	-0.14361	-0.22558
ANKZF1	-0.2206	-0.04437	-0.05651	-0.28774	-0.00364	-0.22173
ANLN	0.03338	-0.08886	-0.16886	-0.17655	-0.28632	-0.47386
ANO1	-0.34103	-0.03457	-0.1459	-0.14841	-0.07952	-0.18636
ANO10	0.22504	-0.13281	0.07063	0.09519	0.1322	-0.3976
ANO3	0.18	-0.01467	-0.1328	0.01966	0.13717	-0.15583
ANO4	0.42908	-0.17712	0.18185	0.05883	0.13438	0.16944
ANO5	0.22254	-0.15689	-0.29536	-0.1193	-0.16733	-0.24369
ANO6	-0.10891	0.06081	0.03585	0.16995	0.25924	0.3237
ANO7	-0.31419	0.14228	-0.02908	0.00622	-0.09706	-0.47367
ANO8	-0.15443	-0.18775	-0.2658	-0.28997	-0.30715	0.30717
ANO9	0.51181	0.07085	0.07228	0.2802	0.10407	0.16675
ANP32A	0.08651	0.23944	-0.00986	0.1845	0.25292	0.07758
ANP32B	-0.43822	-0.29435	-0.16247	0.01516	-0.0413	0.31338
ANP32D	0.08773	-0.13599	0.05001	0.12395	-0.10477	0.05359
ANP32E	-0.11253	-0.07312	0.02867	-0.16558	-0.21278	-0.12478
ANPEP	0.36238	0.15289	-0.25406	0.42414	0.14118	0.07786
ANTXR1	0.11565	0.20854	-0.07482	-0.0224	0.16017	0.1731
ANTXR2	-0.0417	-0.06967	0.20248	0.22713	-0.01312	0.26477
ANTXRL	0.06083	-0.30619	0.03603	-0.21659	-0.13743	0.15626
ANXA1	-0.30729	-0.08268	-0.1798	-0.1077	-0.12912	-0.16019
ANXA10	-0.08676	-0.27403	-0.08262	0.13096	-0.11174	0.21652
ANXA11	-0.37361	0.12144	-0.12408	0.21828	0.09521	0.099
ANXA13	0.13825	-0.24703	0.04687	-0.45284	-0.24662	-0.02346
ANXA2	0.1492	0.07037	0.29315	-0.07392	-0.02632	0.28694
ANXA2R	0.2398	-0.18191	0.06291	-0.05081	-0.02464	-0.14053
ANXA3	0.54994	0.34933	0.20403	0.26315	0.46319	0.30376
ANXA4	0.14035	0.01692	0.50937	0.02961	0.06888	0.38257
ANXA5	0.31909	0.21805	-0.12643	0.12126	0.12904	0.46458
ANXA6	-0.12299	0.02479	-0.01554	0.10778	0.08874	0.20787
ANXA7	0.03735	0.07757	0.36668	0.022	-0.50251	-0.20282
ANXA8	-0.21616	-0.2933	-0.42419	-0.25622	0.00377	-0.29136
ANXA8L1	-0.52464	-0.06073	-0.13782	0.20449	-0.27077	0.04508
ANXA8L2	-0.71206	-0.7076	-0.34539	-0.56067	-0.0343	-0.39171
ANXA9	-0.20195	0.0154	0.15749	0.14383	-0.24109	0.10149
AOAH	0.0647	-0.11712	0.00509	0.21173	-0.0477	-0.2549
AOC1	-0.42414	-0.03234	0.00317	-0.26397	-0.00451	-0.06901
AOC2	-0.10186	-0.11111	-0.10651	-0.15461	-0.14366	-0.13201
AOC3	-0.07258	-0.21955	0.0522	-0.21571	0.1729	-0.01035
AOX1	-0.09342	-0.11248	0.19557	0.10781	-0.08259	0.72274
AP1AR	-0.03314	0.17024	0.12171	0.42087	0.22116	0.37298
AP1B1	-0.11774	0.11282	-0.02418	-0.14512	0.06434	0.11044
AP1G1	-0.12053	0.04842	0.18589	0.08429	-0.11045	0.03881
AP1G2	-0.06552	-0.10754	-0.2066	-0.09464	0.17288	-0.25062
AP1M1	-0.15049	-0.04875	0.17855	0.01971	0.1376	0.16135
AP1M2	0.10232	0.18531	-0.54465	-0.13487	-0.05095	-0.03328
AP1S1	-0.14404	0.27202	0.0926	-0.01424	-0.28067	-0.11491
AP1S2	-0.1569	-0.23738	0.08863	-0.1294	-0.19207	-0.48706
AP1S3	0.00519	-0.14456	0.01824	-0.07363	-0.08142	0.10059
AP2A1	0.41418	0.22151	0.16416	0.22481	0.09183	-0.12701
AP2A2	-0.07086	-0.1711	-0.19409	0.0135	0.09394	-0.28151
AP2B1	-0.08705	-0.1289	-0.4531	0.09512	0.26858	0.32261
AP2M1	0.10231	-0.27571	-0.06875	-0.08168	-0.11805	-0.06937
AP2S1	-0.04432	-0.05063	0.31961	-0.01687	0.20693	0.1424
AP3B1	-0.5517	0.18826	-0.19598	-0.18188	0.09016	-0.18966
AP3B2	-0.1345	-0.02481	-0.11043	-0.0667	-0.01954	0.12366
AP3D1	-0.20382	-0.0609	0.08339	0.21103	-0.05531	-0.06639
AP3M1	-0.17928	-0.48061	0.00823	-0.32003	-0.23207	0.22613
AP3M2	-0.16359	0.3145	0.14552	-0.0888	-0.14058	-0.49623
AP3S1	-0.02392	-0.11398	-0.04805	0.01052	0.11248	0.39305
AP3S2	0.53119	-0.1117	0.24865	0.33582	0.19944	-0.00517
AP4B1	-0.57991	-0.03926	0.02273	0.00758	0.08962	-0.09337
AP4E1	0.00429	0.52151	0.12077	0.06781	0.10778	0.28008
AP4M1	0.27437	-0.01556	-0.08593	0.13361	-0.0978	-0.05712
AP4S1	0.06626	-0.07408	0.26244	0.16864	-0.12246	0.41442
AP5B1	-0.24524	-0.18747	0.05896	-0.23087	-0.13272	-0.14253
AP5M1	0.12026	0.07009	0.15033	0.17563	0.00811	-0.16945
AP5S1	0.16584	0.25517	-0.05508	-0.15222	0.02105	0.18863
AP5Z1	-0.00541	0.06341	0.05004	-0.21464	-0.24968	0.21133
APAF1	0.24541	0.18242	0.0013	-0.09641	0.29468	0.17962
APBA1	0.09143	-0.03189	-0.28129	-0.14604	0.00068	0.03875
APBA2	-0.28844	-0.19607	-0.37844	-0.17306	-0.23075	-0.25828
APBA3	0.09903	-0.02625	-0.11607	-0.2544	0.02562	0.13566
APBB1	-0.02017	-0.00496	-0.27464	0.01993	-0.03023	0.15857
APBB1IP	0.15584	0.20793	0.10562	0.24093	-0.14544	0.48899
APBB2	-0.06485	0.17267	-0.03416	0.08804	-0.07428	-0.0486
APBB3	0.08037	-0.02466	0.13933	0.11384	-0.03133	0.00247
APC	0.27725	0.62847	1.04141	0.18724	0.54179	1.21375
APC2	0.11755	-0.11914	-0.40168	-0.0285	0.20913	-0.11401
APCDD1	0.20136	0.14015	0.15681	0.40246	-0.08335	-0.16224
APCDD1L	0.19835	-0.06571	0.11567	0.02543	0.11086	0.08444
APCS	0.09037	0.15288	-0.09935	-0.04119	0.13057	-0.01105
APEH	-0.24345	0.07134	-0.36199	0.0324	0.06396	-0.11381
APEX1	-0.10307	0.0859	0.1795	-0.00919	-0.0745	-0.26147
APEX2	-0.0771	0.09194	-0.03078	-0.12274	0.07484	-0.1141
APH1A	-0.74774	-0.41077	-0.21119	-0.45712	-0.69426	-0.37379
APH1B	0.30207	0.05564	-0.09114	-0.44252	-0.01396	0.30087
API5	0.05187	-0.1328	-0.3874	-0.01584	-0.10046	-0.10874
APIP	0.23557	0.01073	0.23593	-0.04555	0.04918	0.04223
APITD1	-0.04532	0.02197	0.05452	0.06002	0.2637	0.174
APITD1-CORT	-0.34985	0.36187	-0.01335	-0.10855	-0.14282	-0.2342
APLF	0.32879	-0.05978	-0.02098	0.18224	-0.02431	-0.33625
APLN	0.23414	-0.05393	-0.15075	0.15558	-0.1779	0.13095
APLNR	-0.02733	0.04518	-0.26537	0.35048	0.10714	-0.09534
APLP1	-0.26829	-0.19096	-0.09508	-0.15406	-0.19615	-0.25714
APLP2	0.04467	-0.03405	0.24324	-0.06292	-0.16543	0.24335
APMAP	0.15216	-0.27909	0.0152	-0.07814	0.08592	-0.05413
APOA1	0.30672	0.23714	0.19252	0.01345	-0.12662	0.06417
APOA1BP	0.01115	-0.0099	0.10086	-0.09699	0.09438	-0.28622
APOA2	0.10652	0.11709	-0.02847	-0.04478	0.17449	0.17352
APOA4	0.04327	0.18363	0.04774	-5e-05	0.17941	0.09388
APOA5	-0.03157	-0.26143	-0.17823	0.1869	-0.03253	-2e-05
APOB	-0.14599	-0.05001	-0.13218	0.09537	-0.11105	0.22068
APOBEC1	-0.01539	0.06003	-0.00665	-0.18813	-0.1786	-0.18853
APOBEC2	-0.1197	-0.12714	-0.28563	-0.1665	-0.06821	-0.29157
APOBEC3A	-0.13512	0.03693	-0.19109	-0.0362	-0.06407	0.10608
APOBEC3B	0.00166	0.03805	0.07915	0.01496	0.01335	0.17745
APOBEC3C	-0.13676	-0.14129	-0.1872	-0.0435	-0.10607	-0.14305
APOBEC3D	0.20156	-0.02619	0.10729	0.10677	0.2264	0.02615
APOBEC3F	0.14355	-0.11913	-0.17601	-0.10671	-0.12466	0.1722
APOBEC3G	0.19961	0.46948	0.00627	0.01335	0.43099	0.13173
APOBEC3H	-0.16261	0.07005	0.05498	-0.02838	-0.1765	-0.06803
APOBEC4	0.61786	-0.15313	-0.20834	0.07717	-0.00031	0.40085
APOBR	0.1645	-0.32008	0.33983	-0.09427	0.14596	0.24988
APOC1	-0.04065	0.00043	0.04157	-0.06188	-0.14824	-0.2176
APOC2	-0.15952	-0.22671	0.03005	-0.10716	-0.13029	0.22318
APOC3	-0.07225	0.23043	0.18857	0.20848	-0.06539	0.34871
APOC4	-0.24516	0.05677	-0.21202	-0.08171	-0.04415	0.02233
APOD	-0.07073	0.20598	0.11833	0.1076	0.24588	0.61663
APOE	0.18641	0.02883	-0.18024	-0.07056	-0.1377	-0.18059
APOF	-0.05344	0.13781	0.1073	0.3967	0.08114	-0.18077
APOH	0.11397	0.20366	0.13702	-0.06732	-0.15528	0.09449
APOL1	0.19727	0.08356	0.3061	0.24615	-0.17373	0.05926
APOL2	0.13087	-0.16104	-0.0151	-0.16562	0.02138	-0.09519
APOL3	0.14397	0.36024	0.15429	0.24366	0.10678	0.25701
APOL5	0.01241	-0.2243	-0.07738	0.08925	-0.13625	0.06246
APOL6	-0.10969	0.29256	-0.08518	-0.01347	0.14986	0.3342
APOLD1	-0.4013	0.05559	0.05833	0.13919	-0.14902	-0.20076
APOM	0.12258	0.11696	0.00183	-0.22291	-0.0815	-0.1335
APOO	0.11703	-0.0515	0.23706	-0.0743	-0.03413	-0.01416
APOOL	-0.19753	-0.20193	-0.03447	0.07163	0.18733	-0.13587
APOPT1	-0.10367	0.17929	0.20806	0.14933	-0.5396	-0.00539
APP	-0.14175	-0.04287	0.39207	0.05805	-0.07321	0.09284
APPBP2	0.13139	0.02642	0.27485	-0.05094	0.26206	-0.22334
APPL1	-0.03333	-0.12973	0.30692	-0.10209	0.05282	-0.16734
APPL2	-0.10589	0.00518	0.15451	0.00266	0.13271	-0.03843
APRT	-0.03608	-0.39505	-0.17372	-0.26876	-0.0211	-0.09445
APTX	0.20278	-0.00928	0.13056	0.05054	-0.15062	-0.26901
AQP1	-0.04773	-0.05758	0.12495	0.03133	0.10873	-0.01857
AQP10	-0.15521	0.05857	0.07397	0.04146	-0.30932	0.30436
AQP11	0.16739	0.1844	-0.02723	0.13199	0.17995	0.07417
AQP12B	-0.24711	-0.03045	-0.14516	-0.27943	0.06831	-0.04193
AQP2	0.05036	-0.00319	-0.27093	-0.22272	-0.2333	0.02814
AQP3	0.0218	-0.01629	0.40702	-0.13396	0.21208	0.27348
AQP4	0.18306	0.19982	0.1919	0.25289	0.39032	0.33764
AQP5	0.20583	-0.01805	0.01648	0.04049	-0.13178	0.31125
AQP6	-0.02737	-0.07553	-0.2079	-0.02971	-0.15423	0.14801
AQP7	-0.49178	-0.25236	-0.26655	-0.20143	-0.54202	-0.49944
AQP8	-0.08512	0.05714	0.3388	0.19445	-0.17791	-0.21267
AQP9	-0.10423	0.06325	0.07936	-0.10964	-0.06857	-0.17031
AQPEP	-0.02859	0.25769	0.14775	-0.07371	-0.20641	0.10438
AQR	-0.9521	-1.21632	-1.30731	-1.07724	-1.18459	-1.35307
AR	0.29217	0.05588	0.25327	-0.03597	-0.07732	0.31749
ARAF	0.30293	-0.01022	0.12731	0.01675	-0.11422	0.14598
ARAP1	-0.30442	-0.24521	-0.40128	-0.29019	-0.41285	-0.23642
ARAP2	0.23178	-0.15453	-0.04751	0.20398	0.1636	0.20074
ARAP3	-0.13177	-0.08148	-0.11856	-0.10426	0.0969	0.04432
ARC	-0.29716	-0.28292	0.11226	-0.1216	-0.05007	0.15481
ARCN1	-0.83903	-0.29174	-0.4306	-0.79981	-0.48287	-0.72577
AREG	0.00643	-0.08413	0.0794	0.02911	0.13472	0.18624
AREL1	0.20134	-0.069	-0.30143	-0.00441	0.10138	0.25339
ARF1	0.13305	-0.21033	0.12259	-0.25441	-0.15573	-0.36392
ARF3	0.30449	-0.08569	-0.248	-0.08293	-0.2747	-0.14364
ARF4	0.01079	-0.30887	0.21506	0.00823	-0.14669	-0.15387
ARF5	-0.1272	0.01409	0.15558	-0.11162	0.15664	0.04449
ARF6	-0.44039	-0.37721	0.38229	-0.31972	0.0537	0.04438
ARFGAP1	-0.15313	0.22999	0.27017	0.38734	0.29131	0.30371
ARFGAP2	-0.00639	-0.07354	-0.04779	0.09374	0.14854	0.52996
ARFGAP3	0.39403	0.29631	-0.07565	0.01685	0.0801	-0.05397
ARFGEF1	0.11131	-0.01425	-0.09158	-0.04079	0.17707	-0.00575
ARFGEF2	-0.32596	-0.10537	-0.05283	0.01692	-0.1647	-0.20339
ARFIP1	-0.12329	0.18611	0.04112	0.10951	0.23543	-0.35858
ARFIP2	0.35248	-0.2344	0.06438	0.0437	-0.10133	0.11976
ARFRP1	-0.31183	-0.20529	-0.3216	-0.34298	-0.25928	-0.27362
ARG1	-0.04608	-0.0308	0.54102	-0.15028	0.05974	-0.03553
ARG2	0.15118	0.26843	-0.14072	-0.01338	-0.01222	0.18429
ARGFX	0.34834	0.06398	0.25681	-0.01913	0.30992	0.17965
ARGLU1	-0.67932	-0.62556	-0.81713	-0.53471	-0.50236	-0.78172
ARHGAP1	-0.25899	-0.08303	0.03559	0.14207	-0.14873	0.31109
ARHGAP10	0.08014	-0.0493	0.04308	0.20988	-0.2098	0.21819
ARHGAP11A	-0.23795	-0.34917	0.25588	0.17906	0.0557	0.01979
ARHGAP11B	-0.22022	-0.0661	0.35905	-0.05436	-0.15957	0.0906
ARHGAP12	0.43051	0.06873	0.34173	0.2142	0.26616	0.22932
ARHGAP15	0.04639	0.31091	-0.04182	0.16385	0.03902	0.06524
ARHGAP17	0.25509	0.11751	-0.11159	0.17426	-0.1007	0.0539
ARHGAP18	0.0512	0.39473	0.06358	0.27828	-0.09682	0.12149
ARHGAP19	0.05135	-0.31049	0.2934	-0.02589	-0.56679	-0.14379
ARHGAP20	0.38103	0.27544	-0.01772	-0.14817	0.08759	0.02679
ARHGAP21	-0.03394	-0.4863	-0.5809	-0.03955	0.17491	-0.12883
ARHGAP22	-0.09734	-0.09077	0.00627	-0.21229	-0.05173	0.27409
ARHGAP23	-0.32014	-0.03015	-0.43065	-0.17671	-0.20567	0.29609
ARHGAP24	-0.1387	-0.07901	-0.15726	-0.07181	-0.28805	-0.32598
ARHGAP25	0.00789	0.29665	0.18147	0.17355	-0.076	0.12754
ARHGAP26	0.02387	0.09413	-0.04078	0.10151	-0.26967	-0.12656
ARHGAP27	-0.11909	-0.10484	-0.28541	-0.45401	-0.0813	-0.11459
ARHGAP28	0.1134	0.27802	0.32416	0.12026	0.19153	0.00912
ARHGAP29	-0.89925	-0.14587	-0.14104	-0.20266	-0.38341	-0.11463
ARHGAP30	-0.43461	-0.09758	-0.19083	-0.11519	-0.23157	0.24394
ARHGAP31	0.42038	-0.24126	0.01454	-0.0649	0.11955	-0.1631
ARHGAP32	0.01653	-0.0449	0.09971	0.07144	0.24094	0.05746
ARHGAP33	-0.00954	-0.13989	0.03354	-0.00647	-0.09432	-0.06325
ARHGAP35	0.17374	0.08475	0.25642	0.29144	0.07243	0.3413
ARHGAP36	0.00166	0.26921	0.30064	0.02265	0.17961	0.35027
ARHGAP39	-0.343	-0.14437	-0.10668	-0.20383	-0.03768	0.27617
ARHGAP4	-0.11031	0.10103	-0.03908	0.10964	-0.28963	0.12937
ARHGAP44	0.25698	-0.00037	0.26019	0.04924	0.305	0.06189
ARHGAP5	-0.06528	0.26693	0.02106	0.1996	0.25867	0.02451
ARHGAP6	0.22208	0.04009	0.33555	0.18426	0.33912	0.31925
ARHGAP8	-0.25446	-0.126	-0.17297	0.03573	0.20779	-0.26057
ARHGAP9	-0.09682	-0.01336	0.05427	-0.01043	-0.10699	0.16702
ARHGDIA	0.2118	0.06019	-0.10609	-0.17524	0.12603	0.14671
ARHGDIB	-0.04709	-0.15299	-0.00525	-0.20133	-0.01959	-0.24524
ARHGDIG	0.13519	-0.29366	0.34178	-0.04073	-0.06087	-0.33423
ARHGEF1	0.39599	0.05706	-0.13118	-0.19939	0.15155	-0.13231
ARHGEF10	0.21722	-0.13572	0.02058	-0.02163	0.14998	0.29894
ARHGEF10L	0.11444	0.1206	-0.03041	-0.0015	0.21251	0.0256
ARHGEF11	-0.03208	-0.09507	-0.23601	-0.03529	-0.1108	-0.13764
ARHGEF12	0.25298	0.19148	0.8482	0.14078	0.20352	0.28652
ARHGEF15	0.07476	0.08683	0.1061	0.27485	0.24421	-0.03705
ARHGEF16	0.00858	0.04652	-0.01481	0.07247	-0.22771	0.14197
ARHGEF17	0.25258	-0.34846	0.03563	-0.00279	-0.1263	0.01748
ARHGEF18	0.44178	-0.07398	-0.14013	0.19128	-0.19927	0.20482
ARHGEF19	-0.06065	-0.05574	-0.07723	-0.11924	0.15462	0.03269
ARHGEF2	-0.25256	-0.49271	-0.22934	-0.26809	-0.05569	-0.24136
ARHGEF25	-0.1467	-0.19762	-0.28739	-0.24722	0.05792	-0.18598
ARHGEF26	-0.04024	0.14002	-0.0422	0.29678	0.03096	0.34045
ARHGEF28	-0.22768	-0.2296	-0.1835	0.31974	-0.17613	0.38751
ARHGEF3	-0.48367	-0.09959	0.13915	-0.34999	-0.15494	-0.04863
ARHGEF33	-0.09534	-0.02006	0.23005	-0.06134	0.06057	0.03393
ARHGEF35	-0.03963	-0.11715	-0.2586	0.03527	-0.16216	-0.18423
ARHGEF37	0.07767	0.1668	-0.00529	0.13621	-0.00806	0.29615
ARHGEF38	-0.08731	0.03758	0.24035	0.27173	-0.04675	0.2652
ARHGEF39	0.01192	0.04603	-0.02711	0.09107	0.2469	-0.10917
ARHGEF4	0.17804	0.32101	-0.11913	0.29531	-0.08864	0.04923
ARHGEF40	-0.12146	0.02934	-0.11612	-0.25218	-0.1626	-0.11111
ARHGEF5	-0.24439	-0.20099	-0.46547	-0.2635	-0.02865	-0.34609
ARHGEF6	-0.16383	0.51364	0.08002	-0.00106	-0.09681	-0.0241
ARHGEF7	-0.13297	-0.04619	-0.07538	0.09679	0.00047	0.19875
ARHGEF9	-0.26672	0.05807	0.14712	0.09998	0.0526	0.08399
ARID1A	-0.49575	-0.50046	-0.63426	-0.29051	-0.417	-0.55979
ARID1B	-0.14379	-0.07094	-0.19031	0.0845	-0.1479	-0.27717
ARID2	-0.05561	-0.14271	-0.02269	-0.01794	-0.04817	-0.11225
ARID3A	0.09477	-0.07478	-0.12315	0.03817	0.09203	0.02115
ARID3B	-0.29091	-0.05818	0.30786	-0.20028	0.15227	0.26532
ARID3C	-0.08682	0.11795	0.05174	-0.28385	0.06616	0.10751
ARID4A	-0.23346	-0.31414	-0.34596	-0.12389	-0.3019	-0.30905
ARID4B	-0.16029	-0.11082	-0.17193	-0.18325	-0.03242	-0.05288
ARID5A	-0.33043	-0.03431	-0.2655	-0.5166	-0.10659	-0.26081
ARID5B	0.04336	0.06665	0.30284	-0.00238	-0.09549	-0.1797
ARIH1	-1.13024	-1.13676	-1.05366	-1.21385	-1.12523	-0.95328
ARIH2	0.08141	0.32	0.21079	0.3258	0.32111	0.47685
ARIH2OS	0.10229	0.03781	0.32794	-0.04477	-0.15426	-0.15014
ARL1	-0.08265	0.07519	0.08603	0.15964	0.19691	0.57869
ARL10	0.1041	-0.28216	-0.05002	-0.14009	0.0505	0.26584
ARL11	-0.11648	-0.15605	-0.08303	0.00626	0.0178	-0.24329
ARL13A	0.0642	-0.10754	0.22862	-0.17973	0.07813	-0.14838
ARL13B	0.19464	-0.43121	0.12325	0.10534	0.09489	-0.18696
ARL14	0.33782	0.28825	-0.02419	0.29937	0.34616	0.70963
ARL14EP	0.07348	0.40627	0.54516	0.10095	0.23311	0.13959
ARL14EPL	0.31391	0.37837	0.16401	0.02204	0.11466	0.48334
ARL15	0.20826	-0.56042	0.10917	0.04207	0.08056	0.35002
ARL16	0.12804	-0.225	-0.34112	-0.14272	-0.06239	0.13354
ARL2	-1.40417	-0.88294	-0.98554	-0.99227	-1.1839	-0.90545
ARL2BP	0.06513	-0.01746	-0.15342	0.05785	-0.20825	0.139
ARL3	0.01725	0.11752	0.05357	-0.12922	-0.13413	0.06821
ARL4A	0.19583	-0.41113	-0.16079	0.0293	0.21878	0.6195
ARL4C	0.42177	-0.0014	0.00254	0.12837	0.12715	0.14813
ARL4D	-0.44498	-0.00431	-0.20679	-0.07544	-0.24773	-0.35821
ARL5A	0.17706	0.1765	0.2071	-0.0051	0.38383	0.40846
ARL5B	-0.14959	0.26122	0.21501	0.35521	0.41131	0.26856
ARL5C	-0.13035	-0.04959	-0.2993	-0.10004	-0.20866	-0.25605
ARL6	0.55446	0.08148	0.30735	0.2738	0.15167	-0.193
ARL6IP1	-0.13656	-0.24366	-0.0928	-0.2145	0.02246	-0.035
ARL6IP4	0.27962	0.0166	-0.01529	-0.06762	0.08559	0.04081
ARL6IP5	-0.29527	-0.08284	0.32554	-0.11696	0.12494	0.23395
ARL6IP6	-0.18851	-0.21321	-0.01454	-0.22152	0.046	-0.14593
ARL8A	-0.102	0.02461	-0.02673	0.16986	-0.36367	-0.15367
ARL8B	-0.2278	-0.20724	-0.02197	-0.20584	0.05149	-0.20143
ARL9	0.32506	0.05505	-0.15468	0.11418	0.28155	0.00953
ARMC1	0.15191	0.19656	-0.14382	-0.33243	-0.05263	-0.10051
ARMC10	-0.33645	-0.58741	-0.14174	-0.6954	-0.47837	-0.26142
ARMC12	0.27468	-0.00556	0.11055	0.21067	0.39743	0.07268
ARMC2	0.16912	0.15443	0.38491	0.14113	0.2939	0.32863
ARMC3	0.55607	0.23175	0.15183	0.1339	-0.15138	0.20936
ARMC4	0.18641	0.41662	0.11423	0.07312	0.16025	0.1205
ARMC5	-0.25714	-0.16563	-0.23227	-0.19459	-0.15903	-0.47799
ARMC6	-0.01231	-0.20023	-0.21555	-0.37918	-0.27584	-0.16549
ARMC7	-1.14481	-0.92756	-0.84046	-1.15876	-0.95697	-0.91462
ARMC8	-0.33901	-0.02089	0.08495	-0.05858	0.04334	-0.27616
ARMC9	-0.10039	0.02331	-0.34734	0.21235	-0.22954	-0.36439
ARMCX1	-0.11328	0.00034	-0.01618	0.18557	-0.0995	0.14495
ARMCX2	-0.19815	-0.16027	-0.1577	0.21989	0.24017	0.35174
ARMCX3	0.18985	0.07837	-0.08713	0.0724	0.03661	-0.13792
ARMCX4	0.25337	0.21764	0.39876	-0.03047	0.39244	0.71068
ARMCX5	0.25365	-0.0756	-0.06193	0.14803	-0.24378	0.19041
ARMCX6	-0.10218	-0.19342	-0.15269	0.28982	-0.37241	-0.15998
ARMS2	-0.30961	0.13201	0.06456	0.11873	0.25206	0.00766
ARNT	0.01121	-0.16649	0.25468	-0.3522	-0.12462	0.23418
ARNT2	0.26109	-0.10783	0.16467	0.00361	0.27306	0.11026
ARNTL	0.04983	0.1411	0.27414	-0.1426	0.1377	0.05365
ARNTL2	-0.24498	-0.05166	0.17269	0.11359	-0.00204	0.03085
ARPC1A	-0.1598	-0.03701	-0.31976	0.16897	-0.36134	0.23755
ARPC1B	-0.35375	-0.16636	-0.01112	0.14247	0.031	-0.25889
ARPC2	-0.21057	-0.09149	-0.31443	-0.27248	-0.01687	-0.04885
ARPC3	-0.50902	-0.12977	-0.03307	-0.43164	0.00825	-0.23603
ARPC4	-0.57055	-0.36964	-0.43338	-0.47957	-0.50356	-0.32801
ARPC4-TTLL3	-0.09228	0.09331	0.00527	-0.27836	0.12506	-0.09325
ARPC5	-0.4243	-0.29623	0.07215	-0.05653	0.2188	0.28288
ARPC5L	0.08371	-0.02658	0.02579	-0.08945	-0.26444	0.07714
ARPP19	-0.34011	-0.27496	-0.3283	-0.11256	-0.31148	-0.27401
ARPP21	0.06787	0.09815	0.17142	-0.13304	0.23736	0.03482
ARR3	0.11631	-0.0907	-0.14201	-0.1828	-0.1576	-0.00856
ARRB1	0.01836	-0.12328	-0.3078	-0.06761	-0.39402	-0.33115
ARRB2	-0.21212	0.20464	0.3312	0.18692	0.19182	0.04864
ARRDC1	0.09276	-0.15942	-0.00762	-0.21487	-0.14031	0.00201
ARRDC2	-0.11036	-0.44519	-0.10452	0.02991	0.1157	-0.18884
ARRDC3	0.29927	0.09405	0.02293	0.07756	-0.09935	0.14585
ARRDC4	0.23016	0.0793	0.03801	0.0674	0.11257	0.36941
ARRDC5	0.21643	-0.09978	0.08191	-0.18712	0.27939	0.16323
ARSA	0.01895	0.06718	0.05158	0.274	0.20863	0.27464
ARSB	0.07761	0.52201	-0.05748	-0.13852	0.24514	0.60765
ARSD	-0.22084	0.04321	-0.04969	-0.0563	0.14738	0.04773
ARSE	0.62557	0.06668	0.42928	0.00739	-0.00038	0.32965
ARSF	0.65607	0.30871	0.16386	0.16278	0.09292	0.21257
ARSG	0.10199	0.0071	0.09081	0.13945	-0.07953	0.28304
ARSH	0.3161	0.29026	0.28215	-0.15002	0.04347	0.28351
ARSI	0.44983	0.23801	0.20679	0.00253	-0.13142	-0.17242
ARSJ	-0.03014	0.33905	0.06518	0.0087	-0.13338	0.04835
ARSK	0.36517	-0.01428	-0.12308	0.14902	-0.02217	-0.30815
ART1	0.33247	0.15247	-0.23072	0.04472	0.09387	0.05622
ART3	-0.06049	-0.04299	0.13811	-0.30545	0.15315	0.21187
ART4	0.41493	0.23495	0.28792	0.1986	0.2224	0.18089
ART5	-0.2511	-0.10908	0.16616	0.10698	0.06201	0.34315
ARTN	-0.05937	-0.4139	-0.3234	-0.05556	-0.3187	-0.26069
ARV1	0.10967	0.19192	0.50708	0.45514	-0.02903	-0.12219
ARVCF	0.16429	0.07914	0.28775	0.03213	0.29765	0.21787
ARX	0.09307	0.16953	-0.05085	0.12916	0.11555	0.20734
AS3MT	-0.09802	0.16596	0.31258	0.34429	-0.04887	-0.04879
ASAH1	0.37315	0.70491	0.92433	0.37643	0.75916	0.32069
ASAH2	-0.28631	0.35598	-0.06087	0.00944	0.1782	0.26337
ASAH2B	0.08565	-0.38356	-0.22248	-0.26087	-0.04951	-0.15463
ASAP1	-0.22226	0.20781	0.19937	-0.01493	0.20766	0.09917
ASAP2	0.35778	0.0871	0.02016	0.11586	0.3301	0.27481
ASAP3	-0.1111	-0.01061	0.08772	0.02716	0.07908	-0.51863
ASB1	-0.02093	0.16869	0.18943	-0.07479	0.12118	0.08843
ASB10	-0.10843	0.10708	-0.05066	-0.1223	0.01442	0.12329
ASB11	0.02894	0.15385	-0.3448	-0.25382	0.29033	0.5194
ASB12	0.27935	0.0163	0.05049	-0.05616	-0.2692	0.40707
ASB13	0.11767	0.37239	0.23601	-0.02432	0.16838	0.17759
ASB14	0.07298	-0.14604	0.13552	-0.09419	-0.31898	-0.07211
ASB15	0.09166	-0.01282	-0.0136	0.05036	0.01749	0.26183
ASB16	-0.24834	-0.44548	0.36216	-0.55665	-0.27355	-0.14708
ASB17	0.06918	-0.13258	0.00717	-0.01409	0.13018	-0.05604
ASB18	-0.17279	-0.07673	0.08115	0.07141	-0.11439	0.08474
ASB2	-0.00503	0.01133	-0.05135	0.10419	0.06572	0.04272
ASB3	-0.17439	0.09365	0.16693	0.05838	0.2506	0.55848
ASB4	-0.04207	0.19535	0.12367	0.01425	0.17341	0.02266
ASB5	0.03824	0.44391	0.2388	0.23594	0.09022	0.80934
ASB6	0.00824	0.05962	-0.05982	0.11598	0.35014	0.13366
ASB7	0.09865	0.05583	-0.09711	-0.10243	0.03912	0.34781
ASB8	0.29635	-0.17607	0.03195	0.60707	-0.11601	0.0495
ASB9	0.18959	0.34228	0.2854	0.03366	0.26406	0.44436
ASCC1	-0.29699	-0.03852	0.08681	-0.03839	-0.16852	-0.36531
ASCC2	0.17338	-0.08797	-0.03193	-0.22531	0.07353	0.15054
ASCC3	0.05497	-0.29419	-0.28426	-0.19221	-0.19219	-0.3774
ASCL1	-0.17959	0.17004	-0.12059	0.2419	0.19224	0.20004
ASCL2	0.10069	0.16592	0.04677	0.01687	0.19083	-0.34876
ASCL3	0.21252	-0.07642	-0.01457	0.1705	0.06181	-0.08905
ASCL4	-0.25448	0.02167	0.39168	-0.07529	0.11788	0.17863
ASCL5	0.28909	-0.10528	0.14904	-0.234	-0.08132	-0.17548
ASF1A	0.32194	0.16581	0.15691	0.07849	-0.14341	0.42421
ASF1B	-0.22525	-0.43992	0.10128	-0.08366	-0.31968	0.14158
ASGR1	0.31169	0.11026	-0.02692	0.24351	-0.02072	-0.08797
ASGR2	0.14612	0.09774	-0.01361	-0.02471	0.28182	-0.07068
ASH1L	0.10976	-0.17882	-0.2159	0.03306	-0.06137	-0.22332
ASH2L	-0.39837	-0.4569	-0.60136	-0.69369	-0.50164	-0.49509
ASIC1	-0.21159	-0.17842	-0.31312	0.00937	-0.24898	-0.54054
ASIC2	-0.05391	-0.30984	0.00903	-0.10381	-0.00283	-0.33471
ASIC3	-0.13491	-0.08251	0.08203	0.04657	0.19554	0.43087
ASIC4	-0.19289	-0.11042	0.06176	-0.16604	0.10677	0.12682
ASIC5	0.04154	0.25342	0.34228	0.31098	0.10695	0.37128
ASIP	-0.14255	0.0874	-0.26506	-0.0106	0.23869	-0.091
ASL	0.12513	-0.12352	0.19403	-0.07082	0.04828	-0.02642
ASMT	0.10466	0.19317	0.0926	0.17693	-0.02507	0.14224
ASMTL	0.31339	-0.23243	0.07404	0.04371	0.07329	0.42718
ASNA1	-0.20616	-0.37383	-0.07841	-0.24623	-0.22533	0.01707
ASNS	-0.31327	0.09823	0.11606	0.05337	0.22053	-0.00981
ASNSD1	0.04887	0.08412	-0.08529	0.06375	0.13254	0.28659
ASPA	0.03612	0.09132	-0.1376	0.09922	0.16883	0.0989
ASPDH	0.34621	0.1321	0.22254	-0.06079	-0.19357	0.06275
ASPG	-0.08876	-0.30726	0.05334	0.12431	0.04205	0.21737
ASPH	-0.24791	0.14149	0.0648	0.00924	-0.04536	-0.16156
ASPHD1	-0.179	-0.06234	0.17054	0.00055	0.0532	0.57912
ASPHD2	0.29765	-0.27696	-0.18064	-0.37421	-0.19973	-0.48153
ASPM	-0.22406	-0.09326	-0.13218	-0.25236	-0.25966	-0.28882
ASPRV1	0.40165	0.06302	0.01309	-0.04822	-0.07983	-0.01272
ASPSCR1	-0.38523	-0.02256	0.01025	-0.15105	-0.25043	-0.11141
ASRGL1	0.13337	-0.14995	0.0867	-0.01332	0.26424	-0.15042
ASS1	0.16533	0.03088	-0.02982	-0.25453	-0.00271	-0.42702
ASTE1	-0.02211	0.23778	0.43356	0.12409	0.32988	0.09344
ASTL	-0.18459	-0.01136	-0.0562	-0.01692	0.10488	-0.22549
ASTN1	0.01421	-0.16297	-0.01625	-0.08878	-0.15439	-0.19442
ASTN2	0.35715	-0.1544	0.05675	-0.06362	0.03383	0.08981
ASUN	-0.48071	-0.31532	-0.33359	-0.06652	-0.18253	-0.20174
ASXL1	0.10075	-0.07701	-0.09081	0.09077	-0.12492	0.01188
ASXL3	-0.12745	0.23526	0.13514	0.22643	0.12157	-0.02737
ASZ1	0.73588	0.14221	0.00413	0.06947	-0.05208	-0.05185
ATAD1	-0.23165	-0.04602	0.08153	0.27072	-0.20845	-0.0246
ATAD2	-0.31541	-0.09905	-0.32958	-0.08205	-0.0481	-0.26359
ATAD2B	-0.20073	0.06684	-0.18728	-0.12543	0.01048	0.19903
ATAD3A	0.25488	0.23304	0.04361	0.11904	0.17274	0.15122
ATAD3B	0.19737	0.21031	0.24655	0.23244	0.10765	0.04319
ATAD3C	0.45859	-0.02075	0.02662	-0.14351	0.06025	0.17345
ATAD5	-0.15322	-0.07884	-0.31881	0.33526	-0.15236	0.0153
ATAT1	0.01847	0.0577	0.00511	-0.16787	-0.09507	-0.12051
ATCAY	0.28653	-0.15545	-0.1013	0.24562	-0.2306	0.32072
ATE1	0.40132	0.15637	-0.06593	0.13646	0.47858	0.01617
ATF1	-0.10046	0.23944	-0.13667	-0.13011	-0.09158	0.00465
ATF2	0.21168	0.14559	0.10829	0.27412	0.1555	-0.14991
ATF3	-0.08018	0.02109	-0.12207	0.0196	0.21632	-0.04496
ATF4	0.13725	-0.81142	-0.13953	-0.39305	-0.37675	-0.35
ATF5	0.02104	-0.16967	-0.32282	-0.16257	0.07112	-0.11368
ATF6	0.05016	-0.08324	-0.10959	-0.21	0.19722	0.04132
ATF6B	0.05261	0.02353	-0.16072	0.04076	-0.17261	-0.30111
ATF7	-0.02045	-0.26198	-0.02693	-0.13783	-0.20537	0.09798
ATF7IP	0.31861	0.07767	-0.06752	0.19512	0.23274	-0.20051
ATF7IP2	-0.00658	-0.02462	0.14848	-0.02918	-0.01709	-0.07879
ATG10	-0.13247	0.27932	0.1317	0.19241	0.00588	0.23772
ATG12	0.12609	-0.10304	0.19507	0.14005	0.09357	-0.24012
ATG13	0.31663	0.01271	0.49215	0.45025	0.79138	0.12427
ATG14	-0.17197	0.05885	-0.12435	-0.07241	-0.30393	0.1103
ATG16L1	-0.10166	0.3036	0.22353	0.00137	0.40139	0.12696
ATG16L2	-0.19388	-0.10659	-0.16289	-0.13581	0.04022	-0.01286
ATG2A	0.1881	0.1184	-0.0787	-0.22443	0.10404	0.50809
ATG2B	0.48594	0.19105	0.05075	0.07764	0.0886	0.17251
ATG3	0.01415	0.01967	0.04895	-0.08503	0.51737	0.16005
ATG4A	0.02823	0.25604	0.30942	0.07075	0.10805	0.30131
ATG4B	-0.08563	0.25106	0.13178	0.18545	0.25627	0.60199
ATG4C	-0.01097	0.12507	0.26326	0.18719	-0.15382	0.7586
ATG4D	0.23002	0.15221	0.44727	0.03609	0.01452	0.33471
ATG5	0.15523	0.39162	-0.07725	0.0911	-0.04397	-0.20029
ATG7	0.09002	0.16834	0.34887	-0.01434	0.07597	0.204
ATG9A	-0.01882	-0.01602	-0.01082	-0.11169	-0.11788	0.05172
ATHL1	-0.44395	-0.26899	-0.00647	-0.03868	-0.0241	0.03101
ATIC	-0.06917	-0.33345	-0.25398	-0.35168	-0.24457	-0.00392
ATL1	-0.05831	0.29496	0.28628	0.12711	0.18276	0.10112
ATL2	-0.37991	-0.77969	-0.60093	-1.01018	-1.01342	-0.81552
ATL3	-0.17142	-0.25326	-0.06602	-0.00674	-0.19539	-0.38453
ATM	-0.25463	-0.00183	0.04009	-0.12076	-0.09825	-0.23536
ATMIN	-0.00608	-0.27771	-0.37214	-0.06459	-0.0838	-0.14745
ATN1	0.17913	-0.14724	-0.12015	0.08185	0.11497	0.05987
ATOH1	0.00424	0.1783	-0.10886	-0.06047	0.04264	-0.3627
ATOH7	0.07652	-0.25606	0.15383	-0.23974	-0.04744	-0.43553
ATOH8	-0.16048	-0.09258	-0.03542	0.10035	-0.06382	-0.16023
ATOX1	-0.18302	0.00621	-0.47156	-0.09817	0.15762	-0.0989
ATP10A	-0.20277	-0.13651	0.25199	-0.09041	-0.31865	0.12458
ATP10B	-0.2333	-0.01901	-0.08445	0.31198	-0.00738	0.09718
ATP10D	-0.0139	-0.12913	0.21317	0.22006	-0.03129	0.10272
ATP11A	-0.07958	0.03123	0.05239	0.13482	-0.0581	-0.30623
ATP11B	-0.0666	0.13194	-0.46023	0.12554	0.03383	-0.13412
ATP11C	-0.17914	0.18401	0.06495	-0.04851	0.05996	0.27921
ATP12A	0.05958	-0.08837	-0.16611	-0.27117	-0.10765	0.16586
ATP13A1	-0.48726	-0.52947	-0.51985	-0.19835	-0.29406	-0.19942
ATP13A2	0.10842	0.05464	-0.11935	0.12866	-0.04287	-0.12687
ATP13A3	0.14171	-0.10608	0.27937	-0.11464	0.25751	0.14824
ATP13A4	0.42825	0.0604	0.12306	0.05637	0.17918	0.15381
ATP13A5	0.40428	0.07557	-0.06437	0.33331	-0.17307	-0.07085
ATP1A1	-0.3587	-0.2879	-0.52719	-0.63012	-0.39096	-0.1164
ATP1A2	-0.11985	-0.3125	0.10821	0.18392	-0.27996	0.06439
ATP1A3	0.11246	0.01324	-0.46894	-0.15409	-0.20742	-0.21962
ATP1A4	0.10884	0.1146	-0.03102	-0.00047	-0.04053	-0.04826
ATP1B1	0.29854	0.12802	0.37088	0.04528	0.04984	-0.05202
ATP1B2	-0.12198	-0.08926	-0.53266	0.11769	-0.00453	0.06852
ATP1B3	0.23396	0.28492	0.27621	0.00029	0.19377	0.33264
ATP1B4	0.08965	0.09063	0.27306	0.20354	0.19467	0.31452
ATP2A1	0.25298	-0.07264	-0.1284	0.18485	-0.1587	0.34075
ATP2A2	-0.59261	-0.56106	-0.66544	-0.5397	-0.59145	-0.79187
ATP2A3	0.36164	0.03692	-0.02501	0.0559	0.02377	0.10343
ATP2B1	-0.33442	-0.20521	0.02095	-0.42024	-0.08579	-0.15991
ATP2B2	-0.20464	0.08005	-0.07335	-0.05182	-0.16774	0.00578
ATP2B3	0.39903	-0.06336	0.1614	0.09376	-0.03759	0.02318
ATP2B4	0.18398	-0.18347	0.22481	-0.18231	0.15827	-0.07809
ATP2C1	-0.3051	-0.08856	-0.16281	0.11726	0.09976	-0.22937
ATP2C2	-0.03182	-0.00414	0.09781	0.18945	-0.29065	0.20776
ATP4A	-0.06101	0.04345	-0.1245	-0.10642	-0.0389	0.21977
ATP4B	0.11524	-0.28394	-0.15122	-0.26318	0.05558	-0.2801
ATP5A1	-0.4227	-0.32419	-0.31584	-0.621	-0.44782	-0.42026
ATP5B	-0.63961	-0.34393	-0.30711	-0.60854	-0.52614	-0.3883
ATP5C1	0.03453	-0.082	0.05076	-0.1565	-0.20833	-0.05626
ATP5D	-0.24011	-0.18115	-0.27584	-0.54056	-0.60029	-0.60332
ATP5F1	-0.11172	-0.58094	0.07034	-0.44071	-0.21182	-0.59158
ATP5G1	-0.60344	-0.13015	-0.20212	-0.26084	-0.57271	-0.3978
ATP5G2	-0.46801	-0.28941	-0.27134	-0.4009	-0.44101	-0.48278
ATP5G3	0.18875	0.04153	0.00124	0.21479	-0.18317	-0.13995
ATP5H	-0.3035	-0.47444	-0.26254	-0.64805	-0.18577	-0.2347
ATP5I	0.09782	0.20683	-0.53884	-0.57748	-0.36559	0.65744
ATP5J	-0.29343	-0.24593	-0.33249	-0.23544	-0.27487	-0.191
ATP5J2	-0.93907	-0.67076	-0.6151	-0.58578	-0.78679	-0.68216
ATP5J2-PTCD1	-0.45086	0.0622	-0.26568	0.1163	-0.20211	-0.10825
ATP5L	-0.70716	-0.35219	-0.54649	-0.64445	-0.436	-0.61286
ATP5L2	-0.04167	-0.29633	-0.1397	-0.44835	-0.46321	-0.33248
ATP5O	-0.07168	0.27054	-0.17793	0.03242	-0.25659	-0.4107
ATP5S	0.38116	0.11146	0.03028	-0.24431	-0.09843	0.0586
ATP5SL	-0.12394	0.29421	-0.2434	-0.05843	-0.34002	-0.13733
ATP6AP1	-0.86277	-0.93502	-0.69365	-0.50754	-0.59699	-0.65048
ATP6AP1L	-0.20805	-0.03767	-0.16771	-0.17485	-0.01878	0.0663
ATP6AP2	-0.58113	-0.28023	-0.34127	-0.41116	-0.40064	-0.56705
ATP6V0A1	-0.0144	-0.32449	-0.07405	-0.07749	0.03696	-0.0622
ATP6V0A2	-0.16608	-0.22659	-0.15152	-0.01464	0.03064	0.08729
ATP6V0A4	0.36608	-0.04914	0.02462	0.21333	-0.269	-0.17332
ATP6V0B	-0.62705	-0.41814	-0.69536	-0.60512	-1.05863	-0.72033
ATP6V0C	-1.08509	-1.35986	-1.79678	-1.65038	-1.32856	-1.49408
ATP6V0D1	-1.26845	-1.06703	-1.11778	-1.20565	-1.18513	-1.22401
ATP6V0D2	-0.03509	0.11862	-0.1244	0.22363	-0.07999	-0.19363
ATP6V0E1	-0.27809	0.10233	-0.19362	-0.00643	-0.01353	-0.11945
ATP6V0E2	0.00554	-0.02075	-0.10672	-0.24382	-0.04324	-0.28878
ATP6V1A	-1.09213	-1.29192	-1.16717	-1.17966	-1.17059	-1.32155
ATP6V1B1	0.42529	-0.06609	-0.30821	0.19283	0.04579	-0.11393
ATP6V1B2	-1.0076	-0.87239	-0.60958	-1.07337	-1.10833	-1.13402
ATP6V1C1	-0.19924	-0.34423	-0.30237	-0.04525	-0.44374	-0.14392
ATP6V1C2	-0.62469	-0.1745	0.10852	0.0834	-0.15076	-0.37424
ATP6V1D	-1.06695	-0.15617	-0.64295	-0.40234	-0.23797	-0.4347
ATP6V1E1	-0.66838	-0.87201	-0.80618	-1.05476	-0.79907	-0.86092
ATP6V1E2	0.18437	0.02044	-0.05491	0.12584	0.19395	0.35859
ATP6V1F	-0.23978	-0.23551	-0.63306	-0.38187	-0.487	-0.42487
ATP6V1G1	-0.5294	-1.00376	-0.56466	-0.75476	-1.02608	-0.78351
ATP6V1G2	-0.17695	-0.04454	0.00086	-0.01273	-0.13136	-0.04084
ATP6V1G3	0.477	0.36442	0.3902	-0.04867	0.16553	0.07158
ATP6V1H	-1.03677	-0.94022	-0.46906	-0.64499	-0.57001	-0.83921
ATP7A	-0.14654	-0.34474	0.26828	-0.40494	0.13599	0.13634
ATP7B	0.15282	0.05687	0.10293	0.19809	0.10275	0.30031
ATP8A1	0.05722	0.00094	-0.05624	0.49736	0.09141	-0.0681
ATP8A2	-0.46596	0.08025	0.09632	-0.04027	-0.03451	0.27585
ATP8B1	0.10636	0.27134	0.16517	-0.00764	-0.09931	-0.00076
ATP8B2	0.17779	-0.25099	-0.16034	-0.2033	-0.13707	-0.09103
ATP8B3	0.00055	-0.24946	0.2748	-0.13721	0.21963	0.00878
ATP8B4	0.24124	0.12351	0.19362	0.16616	-0.02671	0.12753
ATP9A	-0.06071	0.14749	0.02142	0.31501	0.06009	-0.46091
ATP9B	0.04646	-0.22501	0.01712	0.09172	-0.03518	0.25273
ATPAF1	0.19163	0.09218	-0.07281	0.27461	0.05281	-0.01135
ATPAF2	0.02631	-0.08717	-0.1346	0.04816	-0.01365	-0.14008
ATPIF1	-0.31013	0.06838	-0.02234	-0.1504	-0.25908	-0.27749
ATR	-1.26308	-1.31317	-1.32281	-1.45632	-1.21888	-1.36703
ATRAID	-0.10408	-0.08903	-0.11325	-0.18699	0.15296	0.22725
ATRIP	-0.66017	-0.59113	-0.79376	-0.40376	-0.54017	-0.61272
ATRN	0.05589	0.13246	-0.10029	-0.0776	-0.21082	-0.27636
ATRNL1	0.20754	0.1111	0.16676	0.19557	0.31966	0.15412
ATRX	-0.00804	-0.0861	-0.14736	-0.13472	-0.03405	-0.17767
ATXN1	0.33171	0.22349	0.29685	-0.0026	0.06868	0.03719
ATXN10	0.08983	0.13154	-0.05843	-0.18028	-0.13819	0.06539
ATXN1L	0.58416	-0.039	-0.12963	-0.51635	-0.34577	-0.08519
ATXN2	-0.1028	0.01047	0.08974	0.19206	0.01545	0.35841
ATXN2L	-0.00597	-0.08595	0.45288	-0.32733	-0.04099	-0.14782
ATXN3	0.11258	-0.00529	0.10376	0.08293	0.04408	0.73262
ATXN3L	0.13356	0.25462	0.19677	0.1165	0.16686	0.27501
ATXN7	0.00423	0.08785	-0.05273	0.11761	0.03282	-0.06643
ATXN7L1	0.32145	-0.08409	-0.1021	-0.09464	0.1267	-0.07006
ATXN7L2	-0.09988	-0.16795	-0.13665	-0.12583	-0.3951	-0.10831
ATXN7L3	-0.43061	-0.44258	-0.38965	-0.3399	-0.38854	-0.30723
ATXN7L3B	0.02155	-0.44978	-0.02301	-0.24949	0.20086	-0.11738
AUH	-0.11251	-0.16627	-0.12986	-0.05275	0.18182	-0.20976
AUNIP	0.28318	-0.07411	0.1435	0.13088	0.25893	0.40608
AUP1	-0.29669	-0.34934	-0.19514	-0.23173	-0.23843	-0.07868
AURKA	-0.77004	-0.97217	-1.04452	-0.79999	-0.76064	-0.90534
AURKAIP1	-0.03874	-0.12412	-0.43721	-0.15856	-0.27489	-0.33631
AURKB	-0.82595	-0.78138	-0.40756	-0.68015	-0.79325	-0.96332
AURKC	0.1583	-0.04603	0.09563	0.34237	0.07155	0.19334
AUTS2	0.34822	0.44932	0.43169	0.16293	0.36141	0.03568
AVEN	0.07897	-0.01026	-0.10373	-0.1111	-0.02427	-0.32097
AVIL	-0.02339	-0.11478	-0.58441	0.10453	-0.39046	-0.12152
AVL9	0.18627	0.25355	0.48803	0.29483	-0.08379	-0.26969
AVP	0.18643	-0.09398	0.11681	-0.00378	0.04658	-0.26655
AVPI1	-0.22244	-0.09053	0.14122	0.04598	-0.04779	0.15754
AVPR1A	-0.16641	-0.05853	-0.3206	-0.16777	0.0081	0.31219
AVPR1B	0.05813	0.15356	-0.14665	0.05841	0.05546	0.09707
AVPR2	-0.2948	0.15361	0.07796	0.01405	-0.15872	-0.09349
AWAT1	0.13456	0.14606	-0.18714	0.34464	0.05971	0.03262
AWAT2	0.03874	-0.05592	0.00627	-0.02028	-0.06793	-0.06104
AXDND1	-0.08023	0.03327	-0.5225	-0.22845	0.13962	0.02437
AXIN1	-0.16957	0.39271	0.15638	0.50518	0.20336	0.10332
AXIN2	0.0863	0.08317	-0.06221	-0.00508	0.08731	0.279
AXL	-0.12181	-0.23202	-0.25443	-0.20449	-0.09508	-0.06196
AZGP1	-0.15273	-0.11616	0.09128	0.07778	0.11435	-0.16997
AZI1	0.32369	-0.19092	-0.17604	0.30956	0.06321	-0.19258
AZI2	-0.09365	0.05991	-0.23351	-0.0711	0.0882	-0.38116
AZIN1	-0.00508	-0.07981	-0.23519	0.03792	0.18489	0.14194
AZU1	0.52377	-0.04349	0.22485	0.07867	0.03609	-0.01509
B2M	-0.1917	0.20563	0.45509	0.4221	-0.11652	0.2664
B3GALNT1	0.16064	0.30318	0.18711	0.16391	-0.13107	0.00548
B3GALNT2	0.02357	0.08983	0.58859	0.16722	0.08496	0.10158
B3GALT1	0.10676	0.19062	0.30567	-0.27492	-0.0005	0.3316
B3GALT2	0.1631	0.03068	0.03788	-0.18795	0.04649	-0.13398
B3GALT4	-0.0455	-0.25425	-0.1468	-0.13062	0.03035	0.1891
B3GALT5	-0.03803	-0.1591	0.11229	-0.00995	0.03732	-0.04154
B3GALT6	0.34963	-0.06475	0.2669	0.0835	-0.00851	0.66774
B3GALTL	-0.00203	0.10713	-0.00191	-0.22849	0.15662	0.03666
B3GAT1	0.02693	0.37151	0.22393	0.11519	-0.02945	-0.07542
B3GAT2	-0.33384	0.09147	-0.40063	-0.13443	-0.06885	0.04048
B3GAT3	-0.0309	-0.16915	-0.02399	-0.10995	-0.1231	-0.18078
B3GNT1	-0.20282	-0.5165	-0.24834	-0.2731	-0.08637	0.29162
B3GNT2	-0.2051	-0.371	-0.22186	-0.12864	-0.33921	0.01028
B3GNT3	0.03622	-0.13043	0.18977	-0.03787	-0.10078	-0.22108
B3GNT4	0.15625	0.10029	0.10565	-0.00196	0.05875	-0.05829
B3GNT5	-0.09271	0.1544	0.08111	0.16602	0.27398	-0.00429
B3GNT6	-0.06594	0.02402	-0.1859	0.02904	-0.18567	-0.03682
B3GNT7	-0.21565	0.06606	-0.18361	-0.20935	0.11176	0.17914
B3GNT8	0.11092	-0.15951	-0.12602	0.17921	0.01647	0.02668
B3GNT9	-0.04952	0.13846	0.06936	-0.17179	-0.18	-0.25476
B3GNTL1	-0.04916	-0.01849	-0.39137	-0.12857	0.02062	-0.49652
B4GALNT1	-0.03433	-0.33807	0.09754	-0.32013	-0.06163	0.15944
B4GALNT2	0.02982	-0.0463	-0.23023	-0.14986	-0.0487	-0.02479
B4GALNT3	0.10346	0.04166	0.02166	-0.26372	-0.16922	0.27028
B4GALNT4	-0.02367	-0.03295	-0.07116	-0.12369	0.13044	-0.10606
B4GALT1	-0.0651	0.22592	0.40398	0.36628	0.05762	0.33212
B4GALT2	-0.18548	-0.0083	-0.03642	-0.23395	-0.03723	0.24215
B4GALT3	0.00842	-0.21389	0.20991	-0.07776	0.02414	-0.49754
B4GALT4	0.20266	-0.17605	0.23974	0.14555	-0.03888	0.01212
B4GALT5	0.17805	0.20175	-0.46172	-0.05644	-0.35706	0.02405
B4GALT6	0.31951	0.01953	0.06851	-0.01277	0.14346	-0.17691
B4GALT7	0.08826	0.24963	0.37558	-0.0995	0.21978	-0.11205
B9D1	-0.28687	-0.22922	-0.29139	-0.29671	-0.12063	0.67338
B9D2	0.05839	-0.25052	-0.17317	-0.10642	-0.08728	-0.04032
BAALC	0.0131	0.26459	0.07246	0.00226	0.27841	-0.1385
BAAT	0.12833	0.10037	0.32712	0.18125	0.32452	0.03393
BABAM1	0.04422	0.07365	0.39814	0.25248	-0.09517	0.02217
BACE1	0.158	-0.07169	-0.02829	0.03698	0.01618	0.28571
BACE2	-0.14814	-0.05784	0.14203	0.40861	0.11579	-0.01792
BACH1	-0.0545	-0.03726	-0.01186	-0.05156	0.1567	0.29591
BACH2	-0.06888	0.03572	-0.17427	0.28375	-0.19921	0.35962
BAD	-0.53962	-0.40993	-0.30941	0.20667	0.03937	-0.03459
BAG1	-0.22111	-0.08606	-0.18299	0.18361	-0.50143	0.26465
BAG2	-0.13217	-0.02464	-0.14846	0.20172	-0.20826	0.02936
BAG3	-0.12555	-0.26175	-0.02938	-0.19319	0.03678	-0.32202
BAG4	0.1337	-0.21754	0.34311	0.20956	-0.07206	-0.17349
BAG5	-0.12144	-0.09092	0.40724	-0.04821	0.00521	0.33879
BAG6	-0.03161	-0.01394	-0.1517	-0.155	-0.05228	-0.10446
BAHD1	-0.39368	-0.23451	-0.33575	-0.27466	-0.30292	-0.5348
BAI1	-0.04638	-0.14362	-0.20981	-0.17435	-0.27692	-0.2256
BAI2	-0.15245	-0.04299	-0.30344	-0.14015	-0.12351	0.0646
BAI3	0.17923	-0.14261	-0.07682	-0.29339	-0.06725	0.09834
BAIAP2	-0.23442	0.05372	0.01048	0.06108	-0.1224	0.14428
BAIAP2L1	0.35058	-0.15115	0.04115	-0.06987	-0.05235	0.42082
BAIAP2L2	0.16057	0.07643	-0.23187	-0.01503	-0.16262	-0.15582
BAIAP3	-0.25753	-0.06571	-0.00972	-0.19487	-0.24831	0.0157
BAK1	-0.32901	-0.54437	-0.24433	-0.37468	-0.35714	-0.59639
BAMBI	0.25538	-0.34668	-0.01919	-0.1211	0.2216	0.21019
BANF1	-1.18767	-1.27248	-1.41664	-1.22162	-1.23786	-1.40667
BANF2	-0.03655	-0.07297	0.34235	-0.13056	0.11952	0.13891
BANK1	0.32581	0.38666	0.11101	0.5211	-0.06213	0.37525
BANP	-0.68679	-0.67206	-0.45299	-0.7218	-0.39487	-0.78951
BAP1	-0.38938	-0.69607	-0.49795	-0.4962	-0.66387	-0.21807
BARD1	-0.00326	0.1549	0.43079	-0.23252	0.01436	0.1664
BARHL1	-0.08859	0.16799	0.07193	-0.01008	0.29451	0.01657
BARHL2	0.27383	0.09365	-0.45227	0.00245	-0.18128	0.07446
BARX1	-0.11297	-0.19854	0.10774	0.23834	0.07839	0.30486
BARX2	-0.05414	-0.10908	-0.12654	0.1978	0.16145	0.11183
BASP1	0.25315	0.08465	-0.06255	0.25169	0.00214	0.08589
BATF	0.33713	0.20922	0.37172	-0.04559	-0.27543	-0.00104
BATF2	0.15528	-0.25188	0.15309	0.03715	-0.01413	0.15481
BATF3	-0.23348	0.04338	-0.02961	-0.13503	0.00865	0.34441
BAX	0.27859	-0.23898	0.08627	-0.15342	-0.21143	-0.28209
BAZ1A	0.05358	-0.05898	0.03708	-0.2606	-0.08265	-0.06482
BAZ1B	-0.22808	-0.26463	-0.52711	-0.25025	-0.61923	-0.40012
BAZ2A	-0.29932	-0.19428	-0.41907	-0.13137	-0.19045	-0.46009
BAZ2B	-0.13234	-0.0882	-0.01614	-0.16064	-0.18394	-0.08895
BBC3	-0.05339	-0.02682	0.03558	0.09363	-0.01857	-0.07425
BBIP1	-0.09572	0.10066	0.15924	-0.11472	0.1375	0.1665
BBOX1	-0.05324	0.20847	0.51864	-0.25229	0.3272	0.1332
BBS1	-0.00532	-0.2183	0.07884	0.10908	-0.04627	-0.27078
BBS10	0.31468	0.31355	0.11069	0.27501	-0.0509	0.57687
BBS12	0.23331	0.27243	0.4709	0.07034	0.11249	0.48888
BBS2	-0.14442	0.12279	-0.33846	-0.03444	0.14927	-0.06597
BBS4	0.20825	0.44592	0.28446	-0.0476	0.27601	0.04929
BBS5	0.33981	-0.28279	-0.04604	-0.36879	-0.09902	-0.23336
BBS7	0.18184	0.19738	0.25049	-0.08854	-0.18471	-0.02818
BBS9	0.15002	0.21695	-0.06632	0.10131	0.2181	0.09708
BBX	0.0186	0.10359	-0.00964	0.40951	0.32835	0.22741
BCAM	0.02079	0.15702	0.11162	0.01899	-0.18712	-0.1584
BCAN	0.10782	-0.24089	-0.08806	0.02325	-0.07118	-0.50783
BCAP29	0.0117	-0.14156	-0.04683	0.1375	-0.0292	-0.07507
BCAP31	-0.3923	-0.4365	-0.20942	0.09882	-0.54595	-0.02324
BCAR1	0.10603	-0.07876	0.10795	0.12664	-0.08028	-0.01962
BCAR3	-0.6359	0.00609	-0.30663	-0.12503	-0.27704	-0.32149
BCAS1	0.27024	0.13734	-0.11954	0.1882	0.14096	0.2878
BCAS2	-0.98467	-0.71436	-0.9762	-0.59566	-0.80412	-1.028
BCAS3	0.21266	-0.06363	0.04411	0.15894	0.05628	0.00588
BCAS4	0.00561	0.27487	0.00573	0.03171	0.24207	0.21453
BCAT1	0.0398	-0.04392	-0.10865	0.01135	-0.06031	0.11838
BCAT2	-0.32179	-0.03099	0.16241	0.08481	0.04313	0.13654
BCCIP	-0.24115	0.04052	-0.14029	-0.29991	0.13818	-0.35406
BCDIN3D	-0.16849	-0.38924	-0.15218	-0.23216	-0.39877	-0.11824
BCHE	0.11186	0.39095	-0.0555	0.31289	0.17358	0.42647
BCKDHA	0.14168	0.09862	-0.0299	-0.2049	-0.48375	-0.39616
BCKDHB	-0.13993	0.08311	-0.04679	-0.2321	-0.14064	0.31103
BCKDK	-0.10562	-0.08769	0.27724	-0.15034	0.03822	-0.18131
BCL10	-0.05067	-0.00266	-0.04759	0.31779	-0.07268	0.14537
BCL11A	0.15098	0.15928	0.06367	0.21498	0.17431	0.24007
BCL11B	0.0972	-0.03883	-0.08828	0.1284	0.21925	0.2417
BCL2	-0.1089	0.2909	0.11652	-0.14571	-0.10788	0.14073
BCL2A1	0.01785	0.19698	0.03926	0.29413	0.06907	0.47629
BCL2L1	-1.08405	-1.11754	-1.42101	-1.23197	-1.23352	-1.41906
BCL2L10	-0.25549	-0.10765	0.22542	-0.18067	-0.12303	0.14106
BCL2L11	0.08585	-0.10939	0.02822	-0.11194	0.06215	-0.02886
BCL2L12	0.07738	-0.13885	0.00553	-0.25386	-0.3749	-0.53087
BCL2L13	-0.02146	-0.14861	-0.04592	-0.24178	-0.17895	-0.12041
BCL2L14	0.36109	0.60018	0.08471	0.23574	0.14672	0.14458
BCL2L15	0.0224	-0.51664	-0.36976	-0.12936	-0.20356	0.09275
BCL2L2	-0.30377	0.3152	-0.17422	-0.34734	-0.11344	-0.05243
BCL2L2-PABPN1	-1.31408	-1.90058	-1.44854	-1.49765	-1.54564	-1.30543
BCL3	-0.08737	-0.06185	0.20491	0.2814	-0.21737	0.13672
BCL6	0.17863	0.27884	0.07193	0.05474	-0.17688	0.57615
BCL6B	0.40182	-0.15504	0.32966	0.10356	0.35567	0.12677
BCL7A	0.07428	0.04906	-0.17745	0.05718	-0.03275	-0.02839
BCL7B	0.07159	0.0705	-0.15693	0.11803	0.03049	0.07184
BCL7C	-0.00532	-0.20712	0.03904	-0.22164	-0.45275	-0.31226
BCL9	0.14934	-0.21351	0.03535	-0.28815	-0.20985	-0.05684
BCL9L	-0.28642	-0.07214	0.1306	0.19477	0.14912	-0.09215
BCLAF1	-0.35584	-0.41313	-0.48883	-0.3652	-0.67475	-0.4417
BCMO1	0.16491	0.04479	0.13516	0.02723	0.27001	0.27577
BCO2	0.07121	0.13006	-0.10818	0.00668	0.10924	0.15283
BCOR	-0.31095	-0.10373	-0.2774	-0.15292	-0.17508	-0.41969
BCORL1	0.1004	-0.04424	-0.04482	0.17199	0.32236	0.06492
BCR	-0.06429	-0.17038	-0.29507	-0.19735	-0.11333	-0.25355
BCS1L	-0.40984	-0.75458	-0.22403	-0.61222	-0.57528	-0.26179
BDH1	0.49832	0.14068	0.14676	0.20318	0.42683	-0.0987
BDH2	-0.29286	0.33894	-0.11238	0.04709	-0.1142	0.02941
BDKRB1	-0.32472	0.24836	0.17757	0.18036	0.10735	0.16768
BDKRB2	-0.19109	-0.03863	0.49449	0.14831	0.05361	0.63103
BDNF	-0.25655	-0.22316	0.06414	-0.0715	-0.10794	-0.40422
BDP1	-0.43937	-0.34035	-0.32254	-0.29392	-0.24157	-0.29979
BEAN1	0.0021	0.10592	-0.06086	0.00011	0.01141	-0.24097
BECN1	-0.16658	-0.39249	-0.23254	-0.5526	-0.05004	-0.15337
BEGAIN	0.05478	-0.0037	0.01369	0.19848	-0.22863	-0.04651
BEND2	0.14514	0.2156	0.25573	0.32664	0.17927	0.41207
BEND3	0.19973	0.13077	0.1656	0.11764	-0.25552	0.24064
BEND4	-0.06318	0.07998	-0.24962	-0.09872	0.10527	0.36173
BEND5	-0.18453	-0.13666	-0.30925	-0.02501	0.23173	-0.07515
BEND6	0.06693	-0.24529	0.10394	0.40651	-0.11642	-0.04756
BEND7	0.06352	0.07074	0.21247	0.1171	0.39356	0.07482
BEST1	-0.34072	0.14437	-0.18799	0.09334	0.01608	-0.18879
BEST2	-0.38805	-0.39364	-0.41801	-0.16863	-0.10849	-0.14227
BEST3	-0.0412	0.16795	-0.28767	0.25689	-0.00361	0.08535
BEST4	-0.10298	-0.12793	0.28175	-0.18094	-0.03544	-0.0446
BET1	0.35174	-0.02011	0.07207	-0.11065	-0.14737	-0.52898
BET1L	0.0801	0.02907	0.20507	0.1506	0.05929	0.41573
BEX1	0.17523	-0.10032	-0.09515	-0.00107	-0.20405	0.18283
BEX2	0.29423	0.26576	-0.09341	-0.01242	-0.13501	0.14455
BEX4	0.35448	0.02935	-0.29404	-0.19269	-0.10649	0.09868
BEX5	0.21053	0.0688	0.55697	-0.13985	0.12001	0.15925
BFAR	-0.02878	0.09777	-0.06692	0.19403	0.1396	-0.31601
BFSP1	-0.39593	0.08536	-0.03319	-0.05696	-0.16868	0.22834
BFSP2	0.15142	0.30857	0.33422	0.13008	-0.09925	-0.03519
BGLAP	0.01989	-0.01508	-0.23118	-0.04401	-0.26148	0.05689
BGN	0.30149	0.16504	0.18336	0.1445	0.30254	-0.00553
BHLHA15	0.19297	-0.03926	0.12541	0.18396	-0.05624	-0.43897
BHLHA9	-0.0294	0.12106	-0.09819	-0.13137	-0.05659	0.1772
BHLHB9	-0.22539	-0.00509	-0.32747	0.16899	0.0292	0.08015
BHLHE22	-0.13887	0.09618	0.04752	-0.14881	-0.08825	0.19765
BHLHE40	0.17378	0.28887	0.02234	0.07266	-0.26756	-0.08053
BHLHE41	-0.01342	0.13675	-0.00468	0.24263	0.40184	-0.19696
BHMT	0.0806	-0.10034	-0.14441	-0.48387	-0.11629	-0.38998
BHMT2	0.04863	0.13828	0.32935	0.18704	-0.1063	-0.01118
BICC1	-0.0203	-0.18351	0.04387	0.09649	-0.05096	-0.09929
BICD1	0.40859	0.1728	0.2333	-0.09711	-0.07254	0.03562
BICD2	-0.18419	0.09329	-0.07301	0.00145	0.10505	-0.22258
BID	-0.03135	-0.11027	-0.05912	-0.00557	-0.20904	-0.25339
BIK	0.19534	0.03898	0.46541	-0.08109	0.03517	0.42909
BIN1	-0.29342	0.11977	-0.15353	-0.28	0.01363	-0.19236
BIN2	-0.18831	-0.19936	-0.16524	0.09629	-0.11176	-0.15201
BIN3	0.064	-0.25119	-0.15743	0.12332	0.0301	-0.28582
BIRC2	-0.07701	0.2229	-0.0824	0.03393	-0.0245	-0.06123
BIRC3	0.01806	0.24224	0.18054	0.14621	0.09803	0.25195
BIRC5	-0.61604	-0.72584	-0.55989	-0.5491	-0.47524	-0.78095
BIRC6	-0.20273	0.16758	-0.15692	0.14159	-0.26047	-0.19274
BIRC7	-0.39842	0.03039	0.05485	0.18588	0.07136	0.48184
BIRC8	-0.12969	0.06011	0.17493	0.02089	0.01611	-0.08088
BIVM	-0.24937	-0.22712	-0.32122	0.18538	-0.24961	-0.1519
BLCAP	-0.07519	0.20891	0.02473	0.08682	0.05463	0.17217
BLID	-0.29287	0.44045	-0.12192	0.314	-0.05062	0.45023
BLK	0.22794	0.08935	0.06233	-0.01968	-0.18827	-0.35117
BLM	-0.28067	-0.04389	-0.32676	-0.22362	-0.03752	-0.28445
BLMH	0.14358	-0.14155	-0.15731	-0.0308	-0.32454	-0.538
BLNK	0.15109	0.08701	0.1261	-0.08979	-0.05874	-0.11863
BLOC1S1	0.09004	-0.05626	0.20216	-0.02075	-0.14731	0.17363
BLOC1S2	0.09343	0.25368	0.19292	-0.00256	0.20664	0.03716
BLOC1S3	0.61865	0.01269	-0.2887	-0.09055	-0.01526	0.28679
BLOC1S4	-0.14659	0.02497	-0.21368	-0.05965	-0.05478	-0.01031
BLOC1S5	0.10841	0.0413	0.27233	0.01271	-0.06477	0.27672
BLOC1S6	-0.27964	0.26752	0.15242	-0.09519	0.22943	0.34039
BLVRA	0.09704	-0.40524	-0.07276	0.12368	0.28266	0.29256
BLVRB	0.04042	-0.26426	-0.47079	0.00419	-0.32536	-0.28166
BLZF1	-0.10458	0.21285	-0.04785	0.21734	-0.04698	-0.09778
BMF	0.03711	-0.39579	-0.15509	-0.12637	-0.5288	-0.66273
BMI1	0.37934	-0.09853	-0.0114	0.61177	-0.32753	-0.12775
BMP1	-0.11834	0.01498	0.03617	-0.05419	0.24286	-0.1929
BMP10	0.03427	-0.16075	0.17151	-0.06783	0.18391	-0.20751
BMP15	0.01016	0	0.17785	-0.03828	0.30207	0.11089
BMP2	0.5656	0.008	-0.02115	-0.25197	0.0286	-0.27233
BMP2K	0.00213	-0.14812	0.07868	0.13358	0.14296	-0.23623
BMP3	0.11766	0.33567	0.44986	0.35171	0.27834	0.29681
BMP4	-0.3063	0.09739	-0.34023	0.07219	0.08198	-0.11308
BMP5	-0.29893	-0.21649	-0.22532	0.50373	0.19868	0.3686
BMP6	-0.08546	0.06507	-0.23366	0.07442	-0.00476	0.14421
BMP7	0.35398	0.34591	0.09099	0.00364	0.08781	-0.16955
BMP8A	-0.34768	-0.00707	-0.29378	-0.06281	0.06796	-0.1072
BMP8B	-0.30809	-0.38261	-0.07198	-0.34805	-0.23497	-0.21141
BMPER	0.16722	-0.06116	0.12664	-0.14207	-0.28366	0.08318
BMPR1A	0.16591	0.10084	0.09342	0.06519	0.17332	0.42108
BMPR1B	0.11132	0.13373	-0.19391	0.16168	0.16941	0.1334
BMPR2	0.08968	0.29167	0.20978	0.03854	-0.04771	0.00767
BMS1	-0.47671	-0.39049	-0.57662	-0.53311	-0.42632	-0.50676
BMX	-0.04687	0.00518	0.08256	0.07256	0.14762	0.03234
BNC1	0.22773	0.0024	-0.0458	-0.0096	-0.30214	0.34049
BNC2	0.05895	0.01537	0.08447	0.15554	0.05728	0.48785
BNIP1	-0.54564	-0.74581	-0.22583	-0.47938	-0.58499	-0.41596
BNIP2	0.09331	-0.25809	0.18506	0.15007	0.23851	0.05759
BNIP3	0.29956	-0.37808	-0.10207	-0.2325	-0.03165	-0.35188
BNIP3L	-0.01794	0.15469	0.13178	0.17947	-0.12064	0.01399
BNIPL	0.24327	0.05914	0.14033	-0.1947	-0.04688	0.49698
BOC	-0.1979	0.02396	0.20234	0.20422	-0.12015	-0.27343
BOD1	-0.26196	-0.11	-0.23341	0.16056	0.13967	-0.09603
BOD1L1	-0.29874	-0.35636	-0.34458	-0.11562	-0.02263	-0.1144
BOD1L2	-0.15588	-0.0547	0.35259	0.08663	0.00354	0.00532
BOK	0.01323	-0.24783	-0.00377	0.23962	0.16476	0.1244
BOLA1	-0.12836	-0.14321	-0.05076	-0.19074	-0.14881	0.16391
BOLA3	0.02419	-0.34377	-0.38087	-0.15397	0.12804	-0.03357
BOLL	0.32367	0.07716	0.15598	0.30716	0.40299	-0.06429
BOP1	-0.96112	-0.39918	-0.71991	-0.67004	-0.79981	-0.84792
BORA	-0.26658	-0.53464	-0.66237	-0.11588	-0.29	-0.72408
BPGM	0.00477	0.13789	0.0836	-0.44226	-0.35764	-0.17886
BPHL	0.20551	0.22724	-0.22097	0.24199	0.05572	0.15906
BPI	0.07443	0.02031	-0.11254	-0.202	0.03249	-0.02437
BPIFA1	0.39608	0.12083	0.07021	0.13211	0.00153	0.04584
BPIFA2	-0.40659	0.24018	-0.09124	-0.02935	-0.17303	0.17953
BPIFA3	0.0414	0.10666	-0.03891	-0.01952	-0.18613	0.14927
BPIFB1	-0.2518	0.18883	-0.20788	0.02383	-0.08364	0.21482
BPIFB2	0.28763	0.18095	0.02597	0.05814	0.02816	0.0193
BPIFB3	-0.03127	-0.14235	-0.1602	-0.02034	-0.0341	-0.02361
BPIFB4	0.19584	0.05687	-0.44959	-0.09472	-0.1911	0.0855
BPIFB6	0.13694	-0.05748	0.11566	-0.14411	-0.1088	0.41295
BPIFC	-0.05346	0.18295	0.25284	0.19067	-0.04645	0.08791
BPNT1	-0.5246	-0.03711	-0.22102	-0.11232	0.00894	0.136
BPTF	-0.71437	-0.49347	-0.6213	-0.61038	-0.72906	-0.70678
BPY2C	0.21762	0.20304	0.22142	-0.08385	0.48109	0.27043
BRAF	-0.43367	-0.51541	-0.46694	-0.61595	-0.4153	-0.50928
BRAP	-0.01625	-0.27569	-0.50582	-0.0609	-0.23997	-0.46271
BRAT1	-0.07948	-0.29179	-0.19737	-0.20358	0.30096	0.14641
BRCA1	-0.10825	-0.21327	-0.12535	-0.33037	-0.2809	-0.4197
BRCA2	-0.28331	-0.19542	-0.06895	-0.28061	-0.32079	-0.17326
BRCC3	0.04088	0.03696	0.10343	0.1424	0.0916	0.02822
BRD1	-0.19854	-0.1243	-0.31445	-0.15765	-0.13897	-0.15245
BRD2	-0.6278	-0.39397	-0.67463	-0.66702	-0.47946	-0.71757
BRD3	-0.17112	0.03157	-0.06674	0.18295	-0.11801	0.14258
BRD4	-0.60025	-1.10134	-1.16493	-0.8711	-0.88965	-0.61554
BRD7	0.00918	-0.19819	-0.17598	-0.08012	-0.05763	-0.00784
BRD8	-0.50475	-0.37967	-0.28938	-0.37674	-0.04989	-0.26109
BRD9	-0.30799	-0.36336	-0.27505	-0.32294	-0.29509	-0.34968
BRDT	0.16758	0.18162	0.45115	-0.00327	-0.11319	0.2551
BRE	0.38967	0.27854	0.11651	-0.09737	0.24761	0.26959
BRF1	-0.97449	-0.96697	-1.01266	-0.99928	-0.91549	-1.00505
BRF2	-0.78824	-0.8913	-0.9338	-0.97859	-0.66043	-0.84443
BRI3	-0.17778	0.00577	-0.16965	-0.21281	0.02814	0.06802
BRI3BP	0.05621	-0.10399	0.27158	-0.35883	-0.12122	-0.14078
BRICD5	-0.37234	0.05767	0.1523	0.14508	-0.04739	0.05249
BRINP1	0.18309	0.05163	-0.00685	0.04676	0.10533	0.10736
BRINP2	0.03278	-0.03449	-0.14521	-0.24364	0.16272	0.11542
BRINP3	0.04845	-0.13041	-0.01896	0.08812	0.11826	0.11925
BRIP1	0.13367	0.23119	0.03541	-0.11772	0.04905	0.143
BRIX1	-0.53014	-0.27539	-0.51034	-0.57426	-0.34009	-0.4654
BRK1	0.45395	-0.20885	0.53859	-0.10481	0.18971	-0.44527
BRMS1	-0.17883	-0.43704	-0.19998	-0.30979	0.02654	-0.30063
BRMS1L	0.25628	0.23608	0.30267	0.02168	0.12523	0.35387
BROX	-0.17734	-0.00082	0.23024	0.05777	0.40308	0.36195
BRPF1	-0.29008	-0.15478	-0.035	-0.26274	-0.12521	-0.17284
BRPF3	-0.08989	-0.25171	-0.07063	-0.31727	-0.34798	-0.25323
BRS3	0.36156	-0.17784	-0.26545	-0.00136	0.24889	0.10511
BRSK1	-0.28036	-0.0335	-0.05555	-0.12061	0.0086	-0.09535
BRSK2	0.04043	-0.12099	0.06035	0.02284	-0.01837	0.03853
BRWD1	-0.19281	-0.06908	-0.33964	0.06869	-0.10722	-0.21642
BRWD3	0.15939	0.04892	0.00489	0.16592	0.16613	0.16974
BSCL2	-0.27167	-0.12141	-0.05494	-0.3389	-0.25682	0.00336
BSDC1	-0.05378	0.02569	-0.31062	-0.10704	0.21438	0.09041
BSG	-0.28801	0.06816	-0.09365	-0.00833	-0.14244	-0.01104
BSN	-0.35774	-0.25104	-0.19388	-0.1256	-0.24391	-0.26554
BSND	-0.1845	-0.23421	0.07935	0.05498	0.10108	0.0854
BSPH1	-0.02458	0.07579	0.12102	0.15697	0.22318	0.35838
BSPRY	0.19034	-0.1128	0.13349	0.01177	-0.02676	-0.31631
BST1	0.09647	-0.14044	-0.14471	-0.002	0.02163	0.17655
BST2	0.0811	-0.07756	-0.19194	0.11364	0.01592	-0.1004
BSX	0.27447	-0.02097	-0.0457	0.16514	0.03263	0.12804
BTAF1	-0.12999	-0.20759	-0.1742	-0.08166	-0.30113	-0.20443
BTBD1	-0.28576	-0.04817	0.23694	0.08195	-0.12629	-0.03369
BTBD10	-0.02868	0.05645	0.40527	0.12578	-0.18114	0.06262
BTBD11	0.13176	0.0931	0.07027	-0.00454	-0.00885	0.18257
BTBD16	0.20615	-0.02486	-0.01918	-0.10186	-0.114	0.19163
BTBD17	0.35661	0.09118	-0.10661	-0.00247	0.1324	0.23169
BTBD18	-0.03786	-0.05755	0.14682	-0.12788	0.23009	-0.00219
BTBD2	0.14023	-0.18082	-0.13024	-0.18026	0.03504	-0.2174
BTBD3	-0.18869	0.01068	-0.06083	0.01348	-0.07763	-0.0437
BTBD6	-0.35586	0.08514	-0.00756	0.10542	-0.15794	-0.04637
BTBD7	-0.39568	-0.16505	-0.11163	-0.09681	-0.09195	-0.51684
BTBD8	0.27977	-0.0878	-0.20405	0.09048	-0.01853	0.5132
BTBD9	-0.03516	0.07392	-0.06654	-0.12571	0.05078	0.01206
BTC	-0.01311	0.00022	-0.10786	0.24145	0.07305	0.17872
BTD	-0.12372	0.03697	-0.07361	0.41828	0.2417	-0.22263
BTF3	0.30276	-0.26504	-0.4237	-0.29954	0.0773	0.00722
BTF3L4	-0.13336	0.05461	-0.11953	-0.25871	-0.13345	-0.17254
BTG1	0.30766	0.06786	0.1061	0.30094	0.13512	-0.18265
BTG2	0.28932	-0.0623	-0.04198	-0.13701	-0.01898	0.05216
BTG3	0.04554	0.02562	0.2111	-0.16647	-0.22755	-0.36762
BTG4	0.25222	0.08296	0.38016	-0.14532	0.13607	0.18363
BTK	0.23021	0.18459	0.01868	0.23384	0.01985	0.00508
BTLA	-0.16632	-0.10659	0.2659	0.28391	-0.04914	0.32062
BTN1A1	0.2385	-0.08989	0.12965	0.02603	0.04429	-0.2104
BTN2A1	0.1769	-0.0921	-0.18086	0.00605	0.15678	0.02452
BTN2A2	0.07606	0.10145	0.14037	0.05085	0.12529	0.07408
BTN3A1	0.21319	0.04904	0.27471	0.1339	-0.1076	0.15838
BTN3A2	-0.15211	-0.15142	-0.05996	0.1717	0.20147	0.05668
BTN3A3	-0.04676	0.03175	-0.01073	0.1298	-0.02323	0.26119
BTNL3	0.20682	0.28923	0.10899	0.22474	0.00559	0.05495
BTNL8	-0.17019	0.16084	-0.22006	-0.02509	-0.07363	0.00738
BTNL9	-0.03359	0.35928	-0.28863	0.16675	0.16145	0.38266
BTRC	-0.12688	-0.09815	-0.48975	-0.41649	-0.09298	-0.53648
BUB1	-0.05018	-0.42719	-0.07689	-0.42031	-0.30232	-0.19509
BUB1B	-0.65597	-0.45309	-0.3109	-0.86617	-0.33171	-0.65465
BUB3	-0.88157	-1.34037	-0.95779	-1.0418	-0.95863	-1.00946
BUD13	-0.22959	-0.46112	-0.43261	-0.53999	-0.78315	-0.80199
BUD31	-1.26748	-0.96888	-1.2058	-1.19045	-1.08706	-1.06983
BVES	0.31457	-0.34649	-0.1872	0.05861	0.01884	0.32941
BYSL	-0.69962	-0.59552	-0.5635	-0.7205	-0.1698	-0.81157
BZRAP1	-0.49899	-0.2375	-0.09655	-0.02298	-0.18285	0.10114
BZW1	-0.18124	0.07841	0.14188	0.04765	-0.04035	0.28403
BZW2	0.37097	0.09679	0.14655	0.10716	0.22202	0.24071
C10orf10	0.1344	-0.23287	-0.30205	-0.40809	0.01898	-0.22052
C10orf105	0.11515	0.03478	0.0241	-0.07809	-0.23689	-0.1248
C10orf107	0.01699	-0.05543	0.27484	0.19581	0.04964	0.09807
C10orf11	0.2262	0.23431	-0.15656	-0.12482	-0.23861	-0.06426
C10orf111	0.04178	0.19099	0.29737	-0.1201	-0.24072	-0.1314
C10orf113	0.43448	0.2333	0.16581	-0.09853	0.12539	0.07047
C10orf118	-0.08112	0.10688	0.13267	-0.14373	0.23125	0.13817
C10orf12	-0.48746	-0.14263	-0.20587	-0.03442	-0.06838	0.10717
C10orf120	0.11708	0.01529	0.17629	-0.04612	0.26236	0.42302
C10orf126	-0.06961	0.32942	0.18594	0.4543	0.27194	0.0304
C10orf128	0.14518	0.13515	-0.42018	0.25148	-0.1723	-0.41277
C10orf129	0.02621	0.05873	-0.10416	0.08615	-0.18266	-0.18147
C10orf131	0.57746	0.03032	0.38566	0.06304	0.20724	0.4838
C10orf137	0.19288	0.18309	-0.03329	0.01969	-0.28723	-0.23739
C10orf2	0.03377	-0.17931	-0.08504	-0.19842	-0.24745	-0.31774
C10orf25	-0.23906	0.0575	-0.11612	-0.02393	-0.20053	-0.11368
C10orf32	-0.10082	0.20581	-0.34095	-0.35317	0.07817	0.24074
C10orf35	0.21537	-0.05058	0.01859	-0.02223	0.31672	-0.13855
C10orf53	0.22984	-0.07609	0.18701	0.15193	0.20465	-0.06053
C10orf54	-0.0692	-0.38531	-0.05027	0.09447	-0.01598	0.0995
C10orf55	0.2883	-0.27873	0.0369	0.17519	0.01055	0.03584
C10orf62	0.12292	0.039	0.23105	0.09371	0.05973	-0.15524
C10orf67	-0.23095	0.2767	0.08847	-0.12215	-0.02601	-0.04081
C10orf68	0.33883	0.05747	0.19382	0.10762	-0.53947	0.78534
C10orf71	0.12591	0.03445	-0.28533	0.46751	0.04665	0.09693
C10orf76	-0.06295	0.05323	0.00892	-0.2753	-0.02371	-0.02734
C10orf82	0.20575	-0.20063	-0.08931	-0.09929	0.10748	-0.53537
C10orf88	-0.20784	-0.18314	0.09216	-0.09799	0.11188	-0.10375
C10orf90	-0.02973	-0.18628	0.07794	0.11311	-0.13685	-0.09908
C10orf91	0.42914	0.21033	0.094	-0.06798	-0.03242	0.26536
C10orf95	-0.55681	-0.29082	-0.31619	-0.42026	-0.40816	-0.2595
C10orf99	-0.21222	0.00165	0.0753	-0.02011	-0.17526	0.05146
C11orf1	0.34756	-0.058	-0.11643	0.3211	-0.11595	-0.18147
C11orf16	0.16492	-0.21328	0.02997	-0.04798	0.28241	-0.1195
C11orf21	0.53338	0.06421	0.04687	0.29463	0.16755	-0.01313
C11orf24	-0.03067	0.25462	0.00097	0.15191	0.29426	-0.03855
C11orf30	-0.20611	0.08323	-0.23459	-0.14791	-0.10952	-0.03439
C11orf31	0.14191	-0.27462	-0.52479	-0.01545	-0.26259	-0.0907
C11orf35	-0.25795	0.08416	0.15822	0.12584	0.20916	0.30643
C11orf40	0.2615	0.24905	-0.04944	0.22701	0.19323	0.34313
C11orf42	-0.30365	-0.07084	-0.03469	-0.06261	-0.035	-0.16164
C11orf44	-0.20603	0.26171	0.13317	0.02481	-0.14331	0.34168
C11orf45	-0.24952	0.00677	0.0335	-0.02755	0.18409	0.21708
C11orf48	-0.25519	-0.1667	-0.29632	-0.04351	-0.08718	-0.54025
C11orf49	0.18093	-0.19831	-0.10187	-0.31689	0.06747	0.25809
C11orf52	-0.1045	-0.04116	0.24607	0.14855	0.02589	0.61403
C11orf53	-0.2957	-0.27976	-0.31529	0.03173	-0.16843	0.14059
C11orf54	0.29585	0.54156	-0.01435	-0.04782	0.23484	-0.12357
C11orf57	-0.0287	-0.49891	0.06685	-0.0296	-0.52579	-0.46298
C11orf58	0.19369	0.05942	0.15155	0.59176	0.16376	-0.5725
C11orf63	0.06921	-0.06986	0.2578	0.17925	-0.09288	-4e-05
C11orf65	0.54238	0.29527	0.44078	0.07044	0.16892	0.16608
C11orf68	-0.42054	-0.10363	0.02182	0.06712	-0.02399	0.01187
C11orf70	0.0094	-0.16066	-0.28346	-0.57191	-0.18247	0.20179
C11orf71	0.11159	0.06941	-0.10412	-0.10996	0.37193	-0.02732
C11orf73	-0.02561	-0.10283	-0.41477	-0.14348	0.09377	0.17339
C11orf74	0.12317	0.00676	-0.31545	0.18544	0.08007	-0.26099
C11orf80	-0.17248	0.06262	-0.51622	-0.08432	-0.24078	-0.14324
C11orf82	-0.4093	-0.39226	0.19795	0.13315	-0.29866	-0.03288
C11orf83	-0.45309	-0.40864	-0.14944	-0.069	-0.11036	-0.04282
C11orf84	-0.13206	-0.22969	-0.04479	-0.18549	-0.10287	-0.01718
C11orf85	-0.37945	-0.46277	-0.29208	-0.09068	-0.26952	-0.24969
C11orf86	-0.10664	-0.08046	-0.02377	-0.15369	-0.28844	-0.1233
C11orf87	-0.01221	0.34421	0.05983	0.37109	0.106	-0.13876
C11orf88	0.15206	-0.04155	0.09315	0.09957	0.14335	0.23025
C11orf91	0.12399	-0.11484	0.08872	0.07416	0.00581	-0.28069
C11orf94	-0.06353	-0.13949	-0.30076	0.03872	0.17689	0.13898
C12orf10	-0.15173	-0.05695	-0.10557	-0.33325	-0.18209	-0.09332
C12orf23	0.25658	-0.12163	0.27255	0.3102	-0.0229	-0.0288
C12orf29	0.08285	0.22796	-0.16431	0.0401	-0.13259	-0.11932
C12orf39	0.01729	0.00532	0.06499	0.00224	-0.01234	0.15865
C12orf4	-0.06829	0.29743	0.09102	0.09017	0.22297	0.50961
C12orf40	-0.03808	0.44614	0.15624	0.2451	0.01249	-0.0881
C12orf42	0.36138	0.54531	0.3209	0.07963	0.41014	0.61667
C12orf43	0.08941	-0.04264	0.14322	0.22588	0.04311	0.30431
C12orf44	-0.09798	0.06741	-0.19736	-0.08018	0.09834	0.04538
C12orf45	-0.18148	-0.33792	-0.1853	-0.32502	-0.08877	-0.38719
C12orf49	0.20295	0.32839	0.3578	0.07458	0.1521	0.38877
C12orf5	-0.00196	0.20007	-0.06933	0.11847	0.20197	0.20337
C12orf50	0.05767	-0.1013	0.29352	0.13918	-0.04506	0.57071
C12orf52	0.69162	0.10742	0.22189	0.00368	0.31332	0.31724
C12orf54	0.03839	-0.08425	-0.10635	-0.25436	-0.14333	0.04814
C12orf56	0.06535	0.1009	0.05935	-0.08747	-0.14653	0.05511
C12orf57	-0.17737	-0.02684	0.03552	-0.27138	-0.18335	0.04573
C12orf60	0.31525	0.1295	0.32519	-0.11266	0.19749	0.54378
C12orf61	0.18623	-0.38634	0.05744	-0.14108	-0.14754	0.17886
C12orf65	0.18536	0.27852	0.20627	-0.03478	0.16368	0.07666
C12orf66	-0.00558	-0.23042	-0.04704	0.13982	0.07793	-0.25707
C12orf68	0.06259	-0.13573	0.03735	-0.21067	-0.02672	-0.01428
C12orf71	0.28044	0.18349	0.08923	0.00347	0.10252	-0.04035
C12orf73	0.15088	0.13008	-0.07732	0.11898	0.18811	0.269
C12orf74	0.05413	-0.15257	0.12423	0.35229	-0.04638	0.11966
C12orf75	0.09544	0.32568	0.06419	0.13455	0.26042	-0.01873
C12orf76	0.11335	0.13037	0.24831	-0.03958	0.14292	0.26545
C12orf77	0.29728	-0.25912	-0.0443	-0.2287	-0.23558	-0.27001
C12orf79	0.13272	-0.00459	0.35815	0.1438	0.08682	0.20612
C13orf35	0.03274	-0.20915	0.02102	0.11475	0.01671	-0.08974
C13orf45	-0.61692	-0.39944	-0.74349	-0.28972	-0.30491	-0.52654
C14orf1	0.03023	0.17655	0.14051	-0.17812	-0.24313	0.01009
C14orf105	0.33312	0.03695	-0.02005	0.27898	-0.11706	0.26169
C14orf119	-0.28832	0.01689	-0.3424	0.12298	-0.21684	-0.13646
C14orf142	0.09037	-0.21886	-0.1824	-0.02683	0.05833	0.01067
C14orf159	-0.10814	0.27125	-0.2219	0.01718	-0.10464	-0.03513
C14orf164	-0.28875	-0.19794	-0.48168	-0.10307	0.30173	-0.20068
C14orf166	-0.54806	-0.30531	-0.42957	-0.50862	-0.29666	-0.42535
C14orf166B	0.1297	0.23497	0.04213	0.02788	-0.0877	0.18929
C14orf177	0.25614	0.14442	0.43703	-0.08132	-0.11505	0.51044
C14orf178	-0.35906	0.18939	0.06936	0.30699	0.27798	0.2919
C14orf180	0.12201	0.02654	0.00186	-0.01555	-0.00828	-0.00816
C14orf182	-0.22818	-0.00239	0.10183	0.23098	-0.28975	-0.12975
C14orf183	0.08183	-0.05199	0.10845	0.03482	-0.11746	-0.22645
C14orf2	-0.02692	-0.10377	0.17005	0.24948	-0.01396	0.14208
C14orf28	0.15399	0.50643	0.08406	0.05826	0.12015	0.13241
C14orf37	0.30337	0.23519	0.31012	0.17782	0.17134	-0.03156
C14orf39	0.1848	0.51884	0.50367	0.12429	0.66826	0.41794
C14orf79	-0.09448	-0.21644	0.59386	0.30814	-0.158	0.34464
C14orf80	-0.12312	-0.01643	-0.30822	-0.16613	-0.24227	-0.0191
C14orf93	-0.02283	0.12534	0.06396	0.09543	-0.08825	0.09847
C15orf26	-0.048	0.10167	0.20403	0.01571	0.18842	0.06336
C15orf27	-0.2823	-0.05989	-0.25965	-0.09815	0.14703	0.38093
C15orf32	0.14538	-0.07661	0.24871	-0.00665	-0.00494	0.12188
C15orf38	0.05827	-0.03085	0.12943	0.07975	0.02325	0.00308
C15orf38-AP3S2	0.88049	0.34417	0.26634	0.56492	0.06569	0.30858
C15orf39	-0.05305	-0.05071	0.0452	-0.05229	-0.02147	0.08784
C15orf40	-0.08956	0.00024	-0.13623	0.12746	-0.01804	-0.18386
C15orf41	-0.09875	-0.05261	-0.07421	0.00707	-0.02544	-0.2857
C15orf43	0.38349	0.19629	-0.28549	0.15162	-0.08468	0.02342
C15orf48	0.21968	-0.37323	0.35259	-0.09288	-0.05785	0.17078
C15orf52	-0.1233	0.00361	0.06098	-0.11449	-0.3366	-0.08993
C15orf53	-0.49183	-0.04285	0.09983	-0.09362	-0.07707	-0.03006
C15orf54	0.11849	-0.17537	0.16571	0.23414	0.10686	0.12468
C15orf56	-0.18666	-0.04102	-0.02238	0.10658	-0.14158	-0.03991
C15orf57	0.35	0.1916	0.01116	0.32251	0.21507	0.20989
C15orf59	-0.04255	-0.0181	-0.00912	0.04017	0.08861	-0.09274
C15orf60	0.13002	0.23509	-0.26109	0.05953	-0.35256	0.68337
C15orf61	0.16621	-0.07045	0.00171	-0.08851	0.48501	0.15472
C15orf62	-0.07765	-0.08141	0.14326	-0.01814	0.0492	0.03667
C15orf65	0.07685	0.17007	0.26937	-0.04345	0.26691	0.07152
C16orf11	0.25492	-0.16417	0.03212	-0.09236	0.01985	-0.11531
C16orf13	-0.05703	0.10129	-0.19266	0.24095	-0.03857	0.06302
C16orf3	-0.09116	0.2164	0.09544	0.20581	-0.01807	0.12265
C16orf45	-0.0229	-0.20588	0.04069	-0.12303	0.13283	0.21619
C16orf46	-0.09479	0.14744	0.06606	0.08002	-0.09752	0.1772
C16orf52	-0.20213	0.12342	0.12976	-0.07576	-0.08322	-0.09864
C16orf54	0.13389	-0.23303	0.03751	0.02735	0.00438	-0.13712
C16orf58	0.02257	-0.29742	-0.10912	-0.09361	-0.05147	0.43054
C16orf59	-0.52796	-0.30928	-0.26919	-0.45542	-0.3094	-0.18776
C16orf62	0.41438	-0.11788	0.14722	-0.33446	-0.07484	-0.10711
C16orf70	0.14864	0.213	-0.04005	-0.03842	0.00626	0.35595
C16orf71	-0.02508	-0.33725	-0.21952	-0.07682	-0.1463	0.04134
C16orf72	-0.3176	-0.32534	-0.16032	-0.1604	-0.12881	-0.17144
C16orf74	0.4181	0.09514	0.05484	0.19724	0.09437	0.39618
C16orf78	-0.00527	0.15667	0.36275	-0.00573	0.07111	0.19302
C16orf80	-0.26555	-0.18683	-0.12721	-0.00374	-0.41025	0.20529
C16orf86	-0.35042	-0.08422	-0.19669	-0.10442	-0.09278	-0.16611
C16orf87	0.18107	-0.28248	-0.011	0.22745	0.08136	0.15761
C16orf89	0.33752	-0.0776	0.01994	0.07485	-0.19224	-0.09468
C16orf90	-0.05014	-0.2147	-0.17622	-0.30602	-0.3978	-0.23504
C16orf91	0.00657	0.09878	-0.17483	0.24023	-0.09877	-0.06244
C16orf92	-0.27294	0.01461	-0.43087	-0.16747	-0.14282	0.16819
C16orf93	-0.32766	-0.05412	-0.31364	0.32021	-0.10957	0.39417
C16orf95	0.05524	-0.07821	0.17823	-0.06758	-0.18325	-0.16631
C16orf96	-0.43008	0.14004	-0.18587	-0.00277	0.12919	0.17996
C16orf97	0.00179	-0.14226	-0.05018	-0.1283	0.19296	-0.05677
C17orf102	-0.02032	-0.11126	-0.4905	-0.34366	-0.12638	0.09045
C17orf104	-0.37911	-0.08402	0.12076	0.23684	-0.20382	-0.05116
C17orf105	0.13965	-0.24601	-0.12192	-0.14884	-0.18735	-0.17055
C17orf107	0.39677	0.02856	0.17921	0.11018	0.06138	-0.07357
C17orf112	0.52888	0.28309	0.3007	0.08392	0.38718	0.13258
C17orf47	0.22725	-0.25386	-0.00347	-0.03833	-0.0165	-0.00411
C17orf49	-0.55394	-0.45256	-0.47906	-0.60543	-0.42611	-0.68331
C17orf50	0.11947	-0.09244	0.10345	-0.26608	-0.29091	-0.01653
C17orf51	-0.02427	0.13785	0.01306	-0.08239	0.10695	0.24369
C17orf53	-0.06407	0.01471	-0.1773	-0.06493	-0.33053	-0.21721
C17orf58	-0.35761	-0.49213	-0.27681	-0.30939	-0.51482	-0.15352
C17orf59	-0.08194	-0.24834	-0.14944	-0.13517	0.18536	-0.20659
C17orf62	0.21511	0.17809	0.18143	0.1262	0.0596	0.28291
C17orf64	-0.02989	-0.09938	0.20314	0.14773	-0.04914	-0.0155
C17orf66	0.0327	-0.12397	-0.19974	-0.12451	0.01017	-0.48057
C17orf70	0.17791	-0.26096	0.21235	-0.17518	-0.27772	-0.18525
C17orf72	-0.05404	0.01261	0.08057	-0.02076	0.03261	0.1888
C17orf74	0.04694	-0.02538	0.06449	0.03011	-0.22613	0.07443
C17orf75	-0.09352	-0.27426	-0.0518	-0.41347	0.14727	-0.11696
C17orf77	-0.16105	-0.14494	-0.18698	0.17244	0.29471	0.30397
C17orf78	-0.10631	-0.09615	-0.1811	-0.02076	0.05381	-0.0698
C17orf80	0.62004	-0.26588	-0.19171	-0.28048	0.25347	0.1376
C17orf82	-0.16249	-0.06923	-0.13844	-0.13359	-0.10188	0.31756
C17orf85	0.22531	0.32053	-0.07986	-0.07706	0.20481	-0.13866
C17orf89	-0.1265	-0.38716	-0.20915	-0.27297	-0.34978	-0.47144
C17orf96	-0.24814	-0.17114	-0.40335	-0.37302	0.02953	-0.7851
C17orf97	0.12918	0.09451	0.12601	0.07485	0.12599	0.29867
C17orf98	-0.38536	-0.39626	-0.14874	-0.48257	-0.26584	-0.27399
C17orf99	-0.13485	0.05289	-0.08079	-0.07944	-0.1257	-0.10341
C18orf21	-0.20506	-0.23175	-0.21779	0.12549	-0.26003	-0.17035
C18orf25	-0.1769	0.0387	0.03363	0.02627	-0.2205	-0.11197
C18orf32	-0.2338	0.43773	0.32455	0.11706	0.24191	0.11292
C18orf42	0.17359	-0.0054	-0.04626	0.25669	0.14978	-0.22127
C18orf54	-0.21237	0.03992	-0.08939	0.34592	0.18667	-0.29572
C18orf63	0.33106	0.11546	0.11442	0.25193	-0.24224	0.06653
C18orf64	0.34024	0.05001	0.06026	-0.23075	0.24326	0.00401
C18orf8	0.01215	-0.07711	-0.17167	0.19283	0.19609	0.29875
C19orf10	0.09498	0.05125	0.29832	0.05941	-0.34118	-0.15298
C19orf12	-0.4457	-0.02528	-0.01609	-0.36088	-0.01889	0.02232
C19orf18	0.14409	-0.0048	-0.28029	-0.03086	0.01161	-0.25024
C19orf24	-0.04804	-0.30298	0.0473	-0.11541	0.06255	-0.01687
C19orf25	-0.26875	-0.45908	-0.38923	-0.05633	-0.08972	-0.1273
C19orf26	0.3531	-0.07677	0.06221	0.148	-0.04721	-0.06093
C19orf33	-0.18271	-0.14239	-0.01934	-0.04149	-0.01905	0.07386
C19orf35	0.3361	-0.17269	0.02077	-0.03576	0.21345	0.16485
C19orf38	0.24968	0.06735	-0.10991	-0.27103	-0.06932	0.08284
C19orf40	0.02956	0.04159	-0.84385	-0.15552	-0.18193	-0.40597
C19orf43	-0.13515	-0.17952	-0.42604	-0.31221	-0.13355	-0.30778
C19orf44	-0.51425	0.03627	-0.39756	0.14046	-0.09221	-0.22877
C19orf45	-0.01295	-0.02056	-0.2211	-0.04635	-0.00835	-0.16865
C19orf47	0.12115	-0.18124	-0.01213	-0.04822	0.06478	-0.19638
C19orf48	0.07128	-0.12403	0.13172	-0.04234	-0.08495	0.20486
C19orf52	-0.33372	-0.42119	-0.20511	-0.34329	-0.40447	-0.15102
C19orf53	-0.04073	-0.41317	-0.54322	-0.27586	-0.12246	-0.50191
C19orf54	0.31279	0.1636	0.30361	0.16586	0.24315	0.20297
C19orf57	-0.13445	0.09649	0.14941	0.09696	0.13853	0.13708
C19orf59	0.02002	-0.13956	-0.03756	0.0678	-0.16057	0.01228
C19orf60	-0.18464	-0.08805	-0.35154	0.02784	0.11269	-0.32132
C19orf66	0.20469	-0.31348	-0.15389	-0.09009	0.05455	0.35147
C19orf67	-0.0759	-0.03568	0.21017	-0.05392	-0.09641	0.10689
C19orf70	-0.20016	-0.18926	-0.42187	0.21525	-0.25314	-0.38509
C19orf71	0.36759	-0.09523	-0.03233	0.17972	-0.00773	0.09677
C19orf73	0.03098	0.00529	0.02284	-0.12105	0.04851	0.3785
C19orf77	-0.20968	-0.08047	0.11188	-0.08234	0.0228	-0.04207
C19orf80	0.03696	-0.12948	-0.08514	-0.14503	0.01581	0.2958
C19orf81	-0.25295	-0.06956	0.00042	-0.06859	-0.1736	-0.06303
C19orf82	-0.47045	-0.34299	-0.1671	-0.41393	-0.36816	-0.46123
C19orf83	-0.60004	-0.20157	-0.065	-0.13432	-0.26554	-0.46881
C1D	-0.36761	-0.04348	-0.29873	0.0999	-0.37443	-0.13932
C1GALT1	0.19684	0.0628	-0.15362	-0.02686	0.14583	-0.09517
C1GALT1C1	0.32826	0.19213	-0.29828	-0.21262	0.34215	-0.02148
C1QA	-0.03366	-0.04163	-0.15932	0.14091	0.13081	-0.03266
C1QB	-0.04316	0.1315	0.07756	-0.07267	-0.17202	-0.13301
C1QBP	-0.08569	-0.22892	-0.02141	-0.00348	-0.14639	-0.50624
C1QC	-0.11136	0.08349	0.20965	-0.09275	0.11495	0.11599
C1QL1	0.04287	-0.05643	0.16017	-0.11697	-0.08756	-0.26866
C1QL2	-0.10368	-0.33326	0.07855	-0.25107	-0.23818	-0.19703
C1QL3	-0.08221	0.04806	0.14283	0.04683	0.06019	0.27738
C1QL4	-0.24762	-0.19576	-0.25806	-0.02867	0.08677	-0.03331
C1QTNF1	-0.04776	-0.03897	-0.05463	-0.1254	0.0654	0.13683
C1QTNF2	0.4199	-0.04914	-0.03015	-0.08256	0.01659	0.17688
C1QTNF3	0.35062	0.07176	0.10908	-0.04005	0.13043	0.1321
C1QTNF4	-0.20455	-0.27722	-0.11746	-0.13339	-0.11306	0.04166
C1QTNF5	0.40717	-0.08291	-0.05174	-0.03387	0.09463	0.09545
C1QTNF6	0.30885	0.13852	-0.09448	-0.07471	-0.0304	-0.16377
C1QTNF7	0.62832	-0.01398	-0.11839	-0.01615	0.02502	0.41867
C1QTNF8	0.09333	-0.00436	-0.16058	-0.23413	-0.10118	-0.17122
C1QTNF9	-0.32833	-0.21674	-0.44677	-0.56154	-0.74909	-0.43594
C1QTNF9B	-0.64934	-0.39008	0.104	-0.14656	0.03578	-0.06393
C1RL	-0.22821	-0.2549	0.3893	0.15993	-0.11667	-0.1164
C1S	0.11625	0.16202	-0.21035	-0.28536	-0.12557	0.06785
C1orf100	0.06456	0.21132	0.14197	-0.2539	-0.07373	0.13929
C1orf101	-0.31433	0.12669	0.41715	0.09799	-0.03217	-0.03121
C1orf105	0.34475	0.20296	0.02156	-0.17282	0.436	0.17507
C1orf106	-0.19296	0.06031	-0.05418	-0.10837	0.19582	0.39581
C1orf109	-0.30414	-0.20674	-0.27672	-0.42123	-0.29915	-0.13778
C1orf110	0.21302	0.10083	0.51485	-0.0169	0.11388	0.19193
C1orf111	0.21692	0.25879	0.30006	0.20219	0.00121	0.00389
C1orf112	0.12752	0.0463	0.05712	-0.07072	-0.1174	-0.36695
C1orf115	-0.15497	0.14325	-0.05614	0.22025	-0.07205	0.29491
C1orf116	-0.14649	0.02249	-0.02875	0.13692	-0.00978	0.11762
C1orf122	-0.40879	-0.44898	-0.20445	-0.19902	-0.44649	-0.1672
C1orf123	0.05972	-0.02807	0.03485	0.12721	0.28099	-0.01485
C1orf127	0.05464	-0.20748	0.08679	0.36324	0.24206	0.21388
C1orf131	-0.73742	-0.37399	-0.38753	-0.6533	-0.42921	-0.64405
C1orf137	0.03944	-0.20435	-0.10374	0.0035	-0.14458	-0.0096
C1orf141	0.22168	0.31722	0.72366	0.0198	0.24086	-0.02283
C1orf146	0.28625	-0.01473	-0.09986	0.07415	-0.08169	0.05099
C1orf158	-0.00706	-0.07595	0.0941	0.13118	-0.00481	0.04406
C1orf159	0.01699	-0.02422	-0.02933	-0.07828	-0.36866	-0.09606
C1orf162	-0.31733	-0.37384	-0.22806	-0.40245	-0.18782	-0.15474
C1orf168	-0.10024	-0.13592	0.26353	-0.05711	0.15633	0.09062
C1orf172	-0.36951	-0.07542	-0.0131	-0.02203	0.02263	-0.29975
C1orf173	0.34927	0.00039	0.36972	0.16553	-0.02279	0.24409
C1orf174	0.03278	0.29304	0.17399	0.18477	-0.09794	0.17841
C1orf177	0.08648	-0.04287	-0.47867	-0.07759	0.07068	0.03685
C1orf185	0.03253	-0.02237	0.03184	0.45547	0.15772	-0.16161
C1orf186	-0.51674	-0.38438	-0.40809	-0.08682	-0.42757	0.18848
C1orf189	-0.14881	0.24946	-0.21258	0.07626	-0.05632	0.10213
C1orf192	0.00344	0.09395	-0.04681	-0.04756	0.11536	-0.31457
C1orf194	-0.14283	-0.18513	-0.34415	-0.07914	-0.28914	-0.30872
C1orf195	-0.2768	-0.18515	-0.06448	0.02018	-0.20834	-0.2316
C1orf198	-0.00176	0.01231	-0.18985	-0.17674	-0.14065	-0.28656
C1orf204	-0.35358	-0.25739	-0.38233	-0.46587	-0.30218	-0.50474
C1orf21	0.00139	0.05526	0.24932	-0.16786	0.03482	-0.16956
C1orf210	0.52412	-0.01008	-0.01722	0.13245	0.21087	0.0674
C1orf216	0.00812	-0.26352	-0.0144	-0.14442	0.09954	-0.22718
C1orf226	0.0624	0.09042	0.13733	0.22135	-0.08386	0.00986
C1orf227	0.30917	-0.07043	0.19715	0.06847	-0.3186	-0.19119
C1orf228	-0.09992	-0.10065	-0.07164	-0.19233	0.32303	-0.06986
C1orf229	-0.0045	-0.05968	-0.10263	-0.08579	-0.08859	-0.11149
C1orf233	0.18144	-0.11524	-0.00233	-0.00944	0.19062	0.2384
C1orf234	-0.28697	0.11363	-0.57839	-0.0407	-0.11213	-0.3871
C1orf27	0.25587	-0.09358	-0.24308	-0.28392	-0.04613	-0.23062
C1orf35	0.25558	0.02285	-0.40803	-0.16019	-0.10817	0.00204
C1orf43	-0.12221	-0.13904	-0.18025	-0.30187	-0.13768	-0.21857
C1orf50	-0.28034	-0.01707	0.06542	-0.20347	-0.20112	-0.05082
C1orf51	-0.1861	-0.22803	-0.11174	-0.19278	-0.30018	0.03799
C1orf52	-0.02189	0.17916	-0.33554	-0.31193	0.05778	0.12376
C1orf53	0.09086	-0.06584	0.2781	0.10108	-0.09076	0.02132
C1orf54	-0.08377	-0.22226	0.09078	-0.01017	-0.03591	0.22291
C1orf56	-0.33506	-0.22707	0.13931	-0.12602	-0.24893	-0.3125
C1orf61	-0.32691	-0.03399	-0.2406	-0.20271	0.15928	-0.41955
C1orf63	0.27718	-0.12277	0.06524	-0.28081	0.07039	-0.0619
C1orf64	0.03572	0.1136	0.0461	0.04869	0.17059	0.21469
C1orf65	-0.04844	-0.13696	-0.08227	0.14874	0.00531	-0.18255
C1orf68	-0.10128	-0.1305	0.0709	0.03075	-0.07333	0.26615
C1orf74	0.01687	-0.07998	0.01384	-0.18742	0.21152	0.01404
C1orf85	-0.03886	0.07044	-0.18404	0.00846	-0.03971	0.1142
C1orf86	-0.01397	-0.22372	-0.22055	0.01842	-0.08433	-0.41354
C1orf87	0.28934	-0.03964	-0.04528	0.10691	0.05044	-0.25953
C1orf94	0.08031	0.35359	0.43278	-0.00088	0.04927	0.1005
C1orf95	0.20739	-0.00575	0.22432	0.10906	-0.00145	0.10799
C2	-0.2182	-0.23379	-0.33113	0.06606	-0.04931	-0.19692
C20orf112	0.23488	0.17256	-0.17883	-0.29931	-0.03499	-0.03193
C20orf141	0.05356	0.02599	0.21	0.03653	0.06816	0.0463
C20orf144	-0.13927	-0.29795	-0.0939	-0.11168	-0.00261	0.0076
C20orf166	0.08951	-0.0009	0.00759	0.08765	0.08445	0.04628
C20orf173	-0.06637	-0.01158	0.07383	-0.01316	-0.06066	-0.06434
C20orf194	-0.02142	0.02726	-0.05254	-0.10853	-0.06886	-0.15933
C20orf195	0.33503	-0.00949	0.13454	0.15209	0.04783	-0.12604
C20orf196	-0.0737	0.14234	0.34814	-0.1393	-0.04935	-0.02724
C20orf197	0.16494	0.16286	-0.03843	-0.17362	0.38069	-0.06739
C20orf201	0.10811	0.26686	0.16858	0.2855	0.14921	0.29814
C20orf202	-0.26498	0.03419	0.17462	0.09441	0.14807	0.00609
C20orf24	0.01494	-0.14665	-0.19293	0.07453	-0.05115	0.24014
C20orf26	-0.10857	0.10121	0.11884	0.09647	0.23995	0.07535
C20orf27	-0.17444	0.14212	-0.17798	-0.01216	-0.06105	-0.17162
C20orf78	0.24823	-0.02027	0.39713	0.13578	0.03869	0.21232
C20orf85	-0.18492	0.1937	0.06289	0.17313	-0.18834	0.23364
C20orf96	0.4385	0.18037	-0.00591	0.20735	0.24433	0.87514
C21orf140	-0.06021	0.15967	0.2244	0.27367	-0.11928	0.24421
C21orf2	0.13467	-0.02552	-0.01498	0.02581	0.01509	0.24486
C21orf33	-0.16221	0.05157	0.09595	-0.27781	-0.31229	-0.02086
C21orf58	-0.16758	-0.00375	-0.05815	0.10547	0.23467	0.05414
C21orf59	-0.68035	-0.89162	-1.08883	-1.23954	-1.01952	-1.46216
C21orf62	0.20881	-0.06067	-0.1668	-0.09551	-0.00677	-0.0764
C21orf91	0.02965	0.11113	0.22449	0.11026	0.16124	0.40577
C22orf15	0.14808	-0.13174	-0.44626	0.12097	-0.33626	0.11632
C22orf23	0.19514	-0.31687	-0.00738	0.04173	-0.10545	0.03177
C22orf24	0.00085	0.0688	0.13718	0.08209	-0.10369	-0.00465
C22orf26	0.12282	-0.09804	0.01445	0.1667	-0.18811	0.0426
C22orf29	-0.38647	-0.14012	-0.09355	-0.2195	-0.20415	0.32711
C22orf31	0.01839	-0.1591	-0.41282	0.29262	0.38113	0.0019
C22orf39	-0.19682	-0.22163	-0.53025	0.0041	-0.17762	0.17484
C22orf42	-0.20482	-0.24696	-0.23774	0.06913	-0.34641	-0.14168
C22orf43	0.00161	-0.14242	-0.18146	0.00557	0.06754	-0.12579
C22orf46	-0.17835	0.02418	0.05074	-0.36742	0.00679	-0.11629
C2CD2	-0.45323	0.06035	-0.12832	0.04435	0.00168	-0.12396
C2CD2L	-0.21691	-0.03521	0.3261	0.09419	-0.10375	-0.09576
C2CD3	-0.17482	0.06632	-0.34773	-0.27591	0.07447	0.03503
C2CD4A	-0.04678	-0.04369	-0.00433	-0.05147	-0.33337	-0.30511
C2CD4B	-0.30386	-0.06394	-0.33137	-0.08863	0.0151	-0.06095
C2CD4C	0.33947	0.05116	0.32172	0.01413	0.01655	0.13056
C2CD4D	0.17005	-0.19856	-0.05753	-0.34331	-0.12801	-0.209
C2CD5	-0.09733	0.27233	0.25153	0.23769	0.20963	0.0147
C2orf15	-0.37019	-0.11393	0.25972	0.02724	0.04809	0.19091
C2orf16	0.50984	-0.02673	0.32447	-0.1438	0.11226	0.24362
C2orf40	-0.02204	-0.18831	-0.18281	0.06871	-0.07847	0.21794
[truncated: 16,023 more rows]
